# Supplementary material for: HUPA: A corpus of disordered and normophonic voices in Castilian Spanish
Source: Data Brief. 2026 Mar 16;66:112676. doi: 10.1016/j.dib.2026.112676 (PMC13049965; doi:10.1016/j.dib.2026.112676)
Supplement: Supplementary file 1 [file mmc1.zip]

Archive with 11 entries (8 files):
- HUPA_database-main/
- HUPA_database-main/HUPA_Features_Extraction.m
- HUPA_database-main/HUPA_PRN_GridSearch_ROC.m
- HUPA_database-main/HUPA_Python_GridSearch.py
- HUPA_database-main/HUPA_supplementary_tables.xlsx
- HUPA_database-main/README.md
- HUPA_database-main/data/
- HUPA_database-main/data/HUPA_db/
- HUPA_database-main/data/HUPA_db/HUPA_db.xlsx
- HUPA_database-main/data/HUPA_db/README.md
- HUPA_database-main/requirements.txt
