# Supplementary material for: HUPA: A corpus of disordered and normophonic voices in Castilian Spanish
Source: Data Brief. 2026 Mar 16;66:112676. doi: 10.1016/j.dib.2026.112676 (PMC13049965; doi:10.1016/j.dib.2026.112676)
Supplement: Supplementary file 1 [file mmc1.zip › HUPA_database-main/HUPA_Features_Extraction.m]

%% HUPA_Features_Extraction.m
% Calculates aggregated AVCA features (P, R, N) + CPP for each HUPA .wav file.
%
% AVCA blocks included:
%   P: Perturbation-Fluctuation
%   R: Regularity
%   N: Nonlinear / Complexity (NDA)
%
% All columns returned by AVCA_features_stat(sFile, 'PRN') are used
% (means and standard deviations, no feature is discarded).
%
% Additional feature:
%   CPP (Cepstral Peak Prominence, mean over frames) from Covarep
%
% Output:
%   - HUPA_voice_features_PRN_CPP_50kHz.csv
%   - HUPA_voice_features_PRN_CPP_25Hz.csv

clear; clc;

%% ============= 1) PATH CONFIGURATION ===================================
% Detect the current folder of this script
currentPath = fileparts(mfilename('fullpath'));

% Define paths relative to this script
% EXPECTED STRUCTURE:
%   /toolboxes/  <- contains hurst, avca, covarep, etc.
%   /data/       <- contains HUPA_db/healthy and HUPA_db/pathological
%                    each with "50 kHz" and "25 kHz" subfolders
toolboxes_dir = fullfile(currentPath, 'toolboxes');
data_dir      = fullfile(currentPath, 'data');

% Toolbox subfolders (Assumes user extracted them exactly like this)
hurst_root   = fullfile(toolboxes_dir, 'hurst estimators');
me_root      = fullfile(toolboxes_dir, 'ME-master');
rpde_root    = fullfile(toolboxes_dir, 'rpde');
avca_root    = fullfile(toolboxes_dir, 'AVCA-ByO-master');
covarep_root = fullfile(toolboxes_dir, 'covarep-master');
fastdfa_root = fullfile(toolboxes_dir, 'fastdfa');
hctsa_root   = fullfile(toolboxes_dir, 'hctsa-main');

% Database paths (per sampling rate)
% 50 kHz
path_healthy_50   = fullfile(data_dir, 'HUPA_db', 'healthy', '50 kHz');
path_pathol_50    = fullfile(data_dir, 'HUPA_db', 'pathological', '50 kHz');
out_csv_50        = fullfile(data_dir, 'HUPA_voice_features_PRN_CPP_50kHz.csv');

% 25 kHz
path_healthy_25   = fullfile(data_dir, 'HUPA_db', 'healthy', '25 kHz');
path_pathol_25    = fullfile(data_dir, 'HUPA_db', 'pathological', '25 kHz');
out_csv_25      = fullfile(data_dir, 'HUPA_voice_features_PRN_CPP_25kHz.csv');

%% ============= 2) TOOLBOX LOADING ======================================

restoredefaultpath;

toolboxes = { ...
    hurst_root, ...
    me_root, ...
    rpde_root, ...
    avca_root, ...
    covarep_root, ...
    fastdfa_root, ...
    hctsa_root ...
};

for i = 1:numel(toolboxes)
    root = toolboxes{i};
    if ~exist(root, 'dir')
        warning('Toolbox directory not found: %s', root);
    else
        % Put all custom toolboxes at the beginning of the path
        addpath(genpath(root), '-begin');
    end
end

% Remove old Covarep compatibility folder to avoid conflicts with audioread
backcompat = fullfile(covarep_root, 'external', 'backcompatibility_2015');
if exist(backcompat, 'dir')
    rmpath(backcompat);
end

rehash;
fprintf('Toolboxes loaded and path refreshed.\n');

%% ============= 3) RUN EXTRACTION FOR 50 kHz ============================

fprintf('\n==================== 50 kHz DATASET ====================\n');
run_extraction_for_fs(path_healthy_50, path_pathol_50, out_csv_50);

%% ============= 4) RUN EXTRACTION FOR 25 kHz ==========================

fprintf('\n==================== 25 kHz DATASET ==================\n');
run_extraction_for_fs(path_healthy_25, path_pathol_25, out_csv_25);

fprintf('\nALL DATASETS COMPLETED.\n');

%% ============= 5) LOCAL HELPER FUNCTIONS ===============================

function run_extraction_for_fs(path_healthy, path_pathol, out_csv)
    % Runs the full PRN+CPP extraction pipeline for a given sampling-rate
    % dataset (one healthy folder + one pathological folder) and saves
    % results to the specified CSV.

    %% --- CHECK IF OUTPUT ALREADY EXISTS ---
    if exist(out_csv, 'file')
        fprintf('\n[SKIP] Output file already exists, skipping feature extraction:\n  %s\n', out_csv);
        return;
    end

    %% --- FILE LISTING ---
    filesPathol  = dir(fullfile(path_pathol, '*.wav'));
    filesHealthy = dir(fullfile(path_healthy, '*.wav'));

    nPathol  = numel(filesPathol);
    nHealthy = numel(filesHealthy);
    nTotal   = nPathol + nHealthy;

    if nTotal == 0
        error('No .wav files found in:\n  %s\n  %s\n', path_pathol, path_healthy);
    end

    fprintf('Found: %d pathological + %d healthy = %d total.\n', ...
        nPathol, nHealthy, nTotal);

    %% --- GET AVCA FEATURE NAMES (PRN) ---
    
    % Use one example file (pathological preferred, otherwise healthy)
    if nPathol > 0
        exampleFile = fullfile(path_pathol, filesPathol(1).name);
    else
        exampleFile = fullfile(path_healthy, filesHealthy(1).name);
    end

    % Silenciar cualquier salida (incluido "Number of reference points")
    [~, vec_example, namesPRN] = evalc('AVCA_features_stat(exampleFile, ''PRN'');');


    if isempty(vec_example) || isempty(namesPRN)
        error('AVCA_features_stat(exampleFile, ''PRN'') returned empty results.');
    end

    nFeatAVCA = numel(namesPRN);

    % Final feature names = all AVCA PRN names + CPP
    featureNamesOut = [namesPRN(:); {'CPP'}];
    nFeatOut        = numel(featureNamesOut);

    fprintf('AVCA PRN features: %d (will add CPP -> total %d columns).\n', ...
        nFeatAVCA, nFeatOut);

    %% --- OUTPUT PRE-ALLOCATION ---

    features   = nan(nTotal, nFeatOut);
    fileNames  = cell(nTotal, 1);
    labels     = nan(nTotal, 1);
    global_idx = 1;

    %% --- PROCESS PATHOLOGICAL FILES ---

    fprintf('\n--- Processing PATHOLOGICAL files ---\n');
    for k = 1:nPathol
        sFile = fullfile(path_pathol, filesPathol(k).name);
        fprintf('[%d/%d] %s ... ', k, nPathol, filesPathol(k).name);
        try
            f = extract_features_for_file_PRN_CPP(sFile);
            features(global_idx, :) = f;
            fileNames{global_idx}   = filesPathol(k).name;
            labels(global_idx)      = 1; % Pathological
            fprintf('OK\n');
        catch ME
            fprintf('CRITICAL ERROR: %s\n', ME.message);
            fprintf('Stack trace:\n');
            for kStack = 1:length(ME.stack)
                fprintf('  > In %s (line %d)\n', ...
                    ME.stack(kStack).name, ME.stack(kStack).line);
            end
            % leave this row as NaN (label stays NaN)
        end
        global_idx = global_idx + 1;
    end

    %% --- PROCESS HEALTHY FILES ---

    fprintf('\n--- Processing HEALTHY files ---\n');
    for k = 1:nHealthy
        sFile = fullfile(path_healthy, filesHealthy(k).name);
        fprintf('[%d/%d] %s ... ', k, nHealthy, filesHealthy(k).name);
        try
            f = extract_features_for_file_PRN_CPP(sFile);
            features(global_idx, :) = f;
            fileNames{global_idx}   = filesHealthy(k).name;
            labels(global_idx)      = 0; % Healthy
            fprintf('OK\n');
        catch ME
            fprintf('CRITICAL ERROR: %s\n', ME.message);
            fprintf('Stack trace:\n');
            for kStack = 1:length(ME.stack)
                fprintf('  > In %s (line %d)\n', ...
                    ME.stack(kStack).name, ME.stack(kStack).line);
            end
            % leave this row as NaN (label stays NaN)
        end
        global_idx = global_idx + 1;
    end

    %% --- SAVE TO CSV ---

    % Filter out rows with failed labels
    validRows = ~isnan(labels);
    features  = features(validRows, :);
    fileNames = fileNames(validRows);
    labels    = labels(validRows);

    T = array2table(features, 'VariableNames', featureNamesOut(:)');
    T.FileName = fileNames(:);
    T.Label    = labels(:);


    % --------------------------------------------------------------------
    % Add metadata columns (Sex, Pathology code) from HUPA_db.xlsx
    % This is required to reproduce gender- and subtype-level analyses later.
    % --------------------------------------------------------------------
    try
        xlsx_path = find_hupa_db_xlsx(out_csv);
        if ~isempty(xlsx_path)
            [sexVals, pathCodeVals] = lookup_sex_and_pathology(fileNames(:), labels(:), xlsx_path, out_csv);
            T.Sex = sexVals;  % string
            T.('Pathology code') = pathCodeVals;  % int32
        else
            warning('HUPA_db.xlsx not found. Metadata will be set to missing.');
            T.Sex = repmat("", height(T), 1);
            T.('Pathology code') = int32(-1) * ones(height(T), 1, 'int32');
        end
    catch ME
        warning('Could not add metadata columns (Sex, Pathology code): %s', ME.message);
        T.Sex = repmat("", height(T), 1);
        T.('Pathology code') = int32(-1) * ones(height(T), 1, 'int32');
    end


    writetable(T, out_csv);
    fprintf('\nPROCESS COMPLETE. Data saved to: %s\n', out_csv);
end

% ========================================================================
% LOCAL FEATURE-EXTRACTION UTILITIES
% ========================================================================

function f = extract_features_for_file_PRN_CPP(sFile)
    % 1) AVCA PRN features (P + R + N, all columns: mean & std)
    [~, vPRN, ~] = evalc('AVCA_features_stat(sFile, ''PRN'');');
    vPRN = vPRN(:).';  % ensure row vector

    % 2) CPP from Covarep (mean over frames)
    CPP_val = compute_cpp_covarep(sFile);

    % 3) Final feature vector = [all AVCA PRN , CPP]
    f = [vPRN, CPP_val];
end

function cpp_mean = compute_cpp_covarep(sFile)
    % Computes mean Cepstral Peak Prominence (dB) using Covarep.

    [x, fs] = audioread(sFile);

    % Convert to mono if needed
    if size(x,2) > 1
        x = mean(x,2);
    end
    x = x(:);

    % Remove DC and normalise
    x = x - mean(x);
    maxAbs = max(abs(x));
    if maxAbs > 0
        x = x / maxAbs;
    end

    % CPP parameters: smoothing=1, normalisation='line', dB scale=1
    CPP = cpp(x, fs, 1, 'line', 1);  % [N x 2], col 1 = CPP, col 2 = time

    vals = CPP(:,1);
    vals = vals(~isnan(vals) & ~isinf(vals));

    if isempty(vals)
        cpp_mean = NaN;
    else
        cpp_mean = mean(vals);
    end
end


% ========================================================================
% METADATA HELPERS (Sex and Pathology code)
% ========================================================================

function xlsx_path = find_hupa_db_xlsx(out_csv)
    % Try to locate HUPA_db.xlsx near the output CSV.
    dataDir = fileparts(out_csv);
    candidates = { ...
        fullfile(dataDir, 'HUPA_db.xlsx'), ...
        fullfile(fileparts(dataDir), 'HUPA_db.xlsx') ...
    };

    xlsx_path = '';
    for i = 1:numel(candidates)
        if exist(candidates{i}, 'file')
            xlsx_path = candidates{i};
            return;
        end
    end
end

function [sexVals, pathCodeVals] = lookup_sex_and_pathology(fileNames, labels, xlsx_path, out_csv)
    % fileNames: cell array of wav filenames (strings)
    % labels: numeric vector (0=healthy, 1=pathological)
    %
    % For 50 kHz: match fileNames with column "File name" in the Excel
    % For 25 kHz: match fileNames with column "Original file name" in the Excel
    %
    % NOTE: In the Excel, "Original file name" can appear as "*.nsp.wav".
    % We normalise ".nsp.wav" -> ".wav" to match the actual audio filenames.

    is25 = contains(out_csv, '25kHz') || contains(out_csv, '25 kHz');

    % Read only required columns (preserve column names with spaces)
    optsH = detectImportOptions(xlsx_path, 'Sheet', 'Healthy', 'VariableNamingRule', 'preserve');
    optsH.SelectedVariableNames = {'File name','Original file name','Sex','Pathology code'};
    Thealthy = readtable(xlsx_path, optsH);

    optsP = detectImportOptions(xlsx_path, 'Sheet', 'Pathological', 'VariableNamingRule', 'preserve');
    optsP.SelectedVariableNames = {'File name','Original file name','Sex','Pathology code'};
    Tpathol = readtable(xlsx_path, optsP);

    if is25
        keyH = normalize_name(string(Thealthy.('Original file name')));
        keyP = normalize_name(string(Tpathol.('Original file name')));
    else
        keyH = normalize_name(string(Thealthy.('File name')));
        keyP = normalize_name(string(Tpathol.('File name')));
    end

    sexH = string(Thealthy.('Sex'));
    sexP = string(Tpathol.('Sex'));

    codeH = int32(Thealthy.('Pathology code'));
    codeP = int32(Tpathol.('Pathology code'));

    % Build maps
    sexMapH = containers.Map();
    codeMapH = containers.Map('KeyType','char','ValueType','int32');

    for i = 1:numel(keyH)
        k = char(keyH(i));
        if ~isKey(sexMapH, k)
            sexMapH(k) = sexH(i);
            codeMapH(k) = codeH(i);
        end
    end

    sexMapP = containers.Map();
    codeMapP = containers.Map('KeyType','char','ValueType','int32');

    for i = 1:numel(keyP)
        k = char(keyP(i));
        if ~isKey(sexMapP, k)
            sexMapP(k) = sexP(i);
            codeMapP(k) = codeP(i);
        end
    end

    n = numel(fileNames);
    sexVals = repmat("", n, 1);
    pathCodeVals = int32(-1) * ones(n, 1, 'int32');

    for i = 1:n
        k = char(normalize_name(string(fileNames{i})));
        if labels(i) == 0
            if isKey(sexMapH, k)
                sexVals(i) = string(sexMapH(k));
                pathCodeVals(i) = codeMapH(k);
            end
        else
            if isKey(sexMapP, k)
                sexVals(i) = string(sexMapP(k));
                pathCodeVals(i) = codeMapP(k);
            end
        end
    end
end

function out = normalize_name(x)
    % Normalise filenames to improve matching across sources:
    % - lower-case
    % - trim spaces
    % - convert "*.nsp.wav" -> "*.wav"
    x = lower(strtrim(string(x)));
    x = replace(x, ".nsp.wav", ".wav");
    out = x;
end
