# Supplementary material for: HUPA: A corpus of disordered and normophonic voices in Castilian Spanish
Source: Data Brief. 2026 Mar 16;66:112676. doi: 10.1016/j.dib.2026.112676 (PMC13049965; doi:10.1016/j.dib.2026.112676)
Supplement: Supplementary file 1 [file mmc1.zip › HUPA_database-main/HUPA_supplementary_tables.xlsx]

## Sheet: Table S1 - Privative
Corpus / resource	Reference(s) in manuscript	Cohort size (n)	Language	Speech material	Diagnostic stratification	Demographics	Recording conditions	Access modality
Belgian Study Group on Voice Disorders (multicentre corpus)	reference [37]	1,000+ recordings (normal + pathological) (NR for participants).	NR	NR	Normal vs pathological (NR for diagnosis detail).	NR	NR	Privative use; not openly released; access route not reported in manuscript excerpt
Laboratoire Parole et Langage corpora: MTO dysphonia corpus	reference [38]	1,530 dysphonic patients; 1,953 sessions.	French	Sustained vowels; read text; singing.	Dysphonia subtypes (functional dysphonia, nodules, polyps, etc.) (details NR).	504 men / 1,026 women (NR for age).	Clinical setting (NR for microphone/equipment/sampling rate).	Privative use; accessible only to developers (reported)
Laboratoire Parole et Langage corpora: AHN dysarthria corpus	reference [38]	990 patients; 160 healthy controls.	French	Audio + aerodynamic recordings (speech tasks NR).	Dysarthria cohort (details NR).	NR	Clinical setting (NR for microphone/equipment/sampling rate).	Privative use; accessible only to developers (reported)
MAPACI database	reference [17]; reference [39]	48 sustained vowel recordings (24 healthy controls; 24 patients) (reported)	NR	Sustained vowel task (reported)	Healthy control vs voice disorders (details NR)	NR	NR	Privative use; not available through a public repository (reported)
Longitudinal corpus of male patients with and without laryngeal cancer	reference [40]	258 male subjects reported; database also includes female subjects; 77 abnormal voice signals reported.	NR	Sustained vowel /i/ (repeated tokens; ~3 s per token); EGG + acoustic.	Normal vs abnormal voice (voice quality rated on 0–6 scale).	Male and female subjects; male subgroup reported (NR for age).	Hospitals in Manchester, UK; 20 kHz sampling; acoustic microphone + electroglottography (EGG).	Restricted access (reported); no public repository in manuscript excerpt
Private corpus: Larynx cancer post-surgery speech corpus	reference [41]	NR	NR	Read speech (reported)	NR	NR	NR	Privative use (reported in manuscript excerpt)
Private corpus: Vocal nodules corpus (aerodynamic and acoustic)	reference [42]	NR	NR	Sustained vowel /ae/; connected speech (reported)	NR	NR	NR	Privative use (reported in manuscript excerpt)
Private corpus: Residue-signal voice pathology corpus	reference [43]	NR	NR	NR	NR	NR	NR	Privative use (reported in manuscript excerpt)
Private corpus: Laryngeal pathologies corpus (signal processing study)	reference [44]	NR	NR	NR	NR	NR	NR	Privative use (reported in manuscript excerpt)
Private corpus: Voice pathology corpus (HOS parameters study)	reference [45]	NR	NR	NR	NR	NR	NR	Privative use (reported in manuscript excerpt)
Private corpus: Clinical voice corpus (phonomicrosurgery study)	reference [46]	NR	NR	NR	NR	NR	NR	Privative use (reported in manuscript excerpt)
Private corpus: Dysphonic severity clinical corpus (multiparametric evaluation)	reference [47]	NR	NR	NR	NR	NR	NR	Privative use (reported in manuscript excerpt)
Private corpus: Clinical corpus for laryngeal disease categorization	reference [48]	NR	NR	NR	NR	NR	NR	Privative use (reported in manuscript excerpt)
Private corpus: Lithuanian clinical voice corpus (11 kHz storage)	reference [49]	NR	Lithuanian (reported)	NR	NR	NR	11 kHz storage (reported)	Privative use (reported in manuscript excerpt)
Private corpus: Clinical corpus used in GMM classifier study	reference [50]	NR	NR	NR	NR	NR	NR	Privative use (reported in manuscript excerpt)
Private corpus: Running speech corpus (jitter estimation study)	reference [51]	NR	NR	Running speech (reported in title)	NR	NR	NR	Privative use (reported in manuscript excerpt)
Private corpus: Clinical corpus used in glottal source biometrical signature study	reference [52]	NR	NR	NR	NR	NR	NR	Privative use (reported in manuscript excerpt)
Private corpus: Female-only clinical corpus (fractal approach study)	reference [53]	NR	NR	Sustained vowel /ae/ (reported)	NR	Female-only (reported)	NR	Privative use (reported in manuscript excerpt)
Private corpus: University lecturers vocal health cohort corpus	reference [54]	NR	NR	NR	NR	NR	NR	Privative use (reported in manuscript excerpt)
Private corpus: Clinical corpus with perceptual ratings and acoustics	reference [55]	NR	NR	Sustained vowel /a/; read speech; spontaneous conversation (reported)	Perceptual severity ratings (reported)	NR	NR	Privative use (reported in manuscript excerpt)
Private corpus: Polish multi-cohort corpus (vowels, words, read text)	reference [56]	NR	NR	Vowels; isolated words; read speech (reported)	NR	NR	NR	Privative use (reported in manuscript excerpt)
Private corpus: French read speech corpus (perceptual grades)	reference [57]	NR	NR	Read speech (reported)	Balanced across perceptual grades (reported)	Female-only (reported)	NR	Privative use (reported in manuscript excerpt)
Private corpus: Dutch connected speech corpus (661 stimuli)	reference [58]	661 stimuli; diagnosis counts (reported)	NR	Connected speech (reported)	NR	NR	NR	Privative use (reported in manuscript excerpt)
Private corpus: Multilingual read speech corpus (wavelet-like features study)	reference [60]	NR	NR	Multilingual read speech (reported)	NR	NR	Substantial recording volumes; specified storage formats (reported)	Privative use (reported in manuscript excerpt)
Private corpus: Multilingual read speech corpus (wavelets and SVM study)	reference [61]	NR	NR	Multilingual read speech (reported)	NR	NR	Substantial recording volumes; specified storage formats (reported)	Privative use (reported in manuscript excerpt)
Private corpus: Clinical corpus with structured diagnostic grouping (reported in paper)	reference [62]	NR	NR	NR	NR	NR	NR	Privative use (reported in manuscript excerpt)
UEX-Voice corpus (benign vocal fold lesions)	reference [14]; reference [59]	30 healthy controls; 24 patients with nodules; 30 patients with Reinke’s edema (reported)	NR	Sustained vowel /a/ (reported)	Healthy control vs benign lesions (nodules, Reinke’s edema) (reported)	NR	Ordinary clinical setting; head-worn microphone (reported)	Privative use (reported); no public release described in manuscript excerpt
Korean clinical voice cohort (reported as privative use)	reference [63]	1,524 participants (reported)	Korean (reported)	Vowel /a/; reading a Korean passage (reported)	NR	NR	NR	Privative use; no open release (reported)
Japanese clinical voice cohort (reported as privative use)	reference [64]	336 voice recordings (reported)	Japanese (reported)	Sustained vowels; continuous speech (reported)	NR	NR	NR	Privative use; no open release (reported)

## Sheet: Table S2 - OpenAccess
Dataset	Reference(s) in manuscript	Language	Cohort size (n)	Speech material	Participant grouping	Recording conditions	Available metadata / modalities	Access level category	Authorization requirement	Raw audio available	Access notes
MEEI Disordered Voice Database (MEEI)	reference [80]; reference [15]	English	637 participants (53 healthy controls; 584 patients) (reported)	Sustained vowel /a/ (mid-portion segment); Rainbow Passage read speech (reported)	Healthy control vs patients with voice disorders (reported)	Two acoustic environments; three sampling frequencies; similar equipment (reported)	Diagnosis categories (organic, neurological, psychological, traumatic) (reported); other metadata NR	Commercial access	Purchase (CD-ROM); currently not commercially available (reported)	Yes (reported)	Historically distributed by Kay Elemetrics® since 1994; not commercially available now (reported)
Saarbrücken Voice Database (SVD)	reference [65]	German	2,043 participants (687 healthy controls; 1,356 patients) (reported)	Sustained vowels /a,i,u/ with pitch conditions; phrase 'Guten Morgen, wie geht's Ihnen' (reported)	Healthy control vs patients with voice disorders; 71 pathologies (reported)	Voice + electroglottographic recordings; limited public detail on environment and microphone (reported)	Pathology labels (71) (reported); other metadata NR	Open download	None (direct download) (reported)	Yes (reported)	Recorded until 2004 (reported)
VOICED (VOice ICar fEDerico II Database)	reference [66]	Italian	208 recordings (58 healthy controls; 150 patients) (reported)	Sustained vowel /a/ (reported)	Healthy control vs patients with voice disorders (reported)	Standardised protocol (reported); other details NR	Clearly documented metadata (reported); details NR	Registration required	Account creation or email confirmation; no DUA (reported)	Yes (reported)	Class-imbalanced (reported); imbalance details NR
Perceptual Voice Qualities Database (PVQD)	reference [67]	English	296 recordings (89 speakers without voice complaints; remaining pathological) (reported)	Sustained vowels and sentences (reported)	Speakers without voice complaints vs dysphonic voices (reported)	High-quality recordings (reported); other details NR	Perceptual severity ratings (reported); other metadata NR	Registration required	Account creation or email confirmation; no DUA (reported)	Yes (reported)	Designed to link acoustics and perceptual ratings (reported)
UncommonVoice	reference [68]	English	57 English speakers (48 with spasmodic dysphonia) (reported)	Sustained vowel; diadochokinetic sequences; sentences; short spontaneous descriptions (reported)	Spasmodic dysphonia vs others (details NR) (reported subset)	Remote recordings with consumer devices (reported)	NR	Controlled access	Email request / approval (reported)	NR	Mainly targeted to spasmodic dysphonia (reported)
Advanced Voice Function Assessment Databases (AVFAD)	reference [69]	European Portuguese	709 speakers (363 healthy controls; 346 patients) (reported)	Sustained vowels; words; sentences; connected speech (reported)	Healthy control vs pathological (reported)	Standardised evaluation protocol (reported); other details NR	Detailed clinical labels (reported); other metadata NR	Controlled access	Email request / approval (reported)	NR	Dataset obtained by email request to corresponding author (reported)
Far Eastern Memorial Hospital (FEMH) database - challenge subset	reference [70]; reference [71]; reference [72]; reference [73]; reference [74]; reference [75]	Mandarin	200 sustained vowels subset (50 healthy controls; 150 pathological) (from Table 1 in manuscript excerpt)	Sustained vowel /a/; read sentences (reported)	Healthy control vs pathological (reported)	Standardised script; fixed train-test protocol (reported)	NR	Controlled access	Approval to participate in challenge / request (reported)	NR	Curated subset; complete corpus not described as downloadable in manuscript excerpt
Malaysian Voice Pathology Database (MVPD)	reference [76]; reference [17]	Malaysian	382 participants (252 healthy controls; 130 dysphonic patients) (reported)	5 s sustained /a/ at comfortable loudness (reported)	Healthy control vs dysphonic (reported)	NR	Clinical diagnosis; laryngostroboscopy data (reported)	Controlled access	Email request / approval (reported)	NR	Available upon request to corresponding author (reported)
Arabic Voice Pathology Database (AVPD)	reference [77]; reference [21]	Arabic	366 speakers (reported)	Sustained vowels; running speech; isolated words (reported)	187 healthy controls; 179 pathological (from Table 1 in manuscript excerpt)	NR	Perceptual severity ratings (reported)	Controlled access	Email request / approval (reported)	NR	Highlighted as widely used in literature (reported)
HUPA (this work)	reference [95]	Castilian Spanish	440 participants (239 healthy controls; 201 patients) (reported)	Sustained vowel /a/ (reported)	Healthy control vs pathological; detailed pathology codes (reported)	Single-centre; Kay Elemetrics CSL 4300B; Shure SM48; acoustically treated clinical room; 50 kHz, 16-bit (reported)	Age; sex; pathology codes; GRBAS; F0; formants; acoustic features (reported)	Controlled access	DUA for non-commercial research use (reported)	Yes (reported)	Zenodo repository; audio distributed under standard DUA (reported)
Bridge2AI-Voice (v3.0) - derived data release	reference [78]	English (North American sites) (reported)	833 participants (reported)	Structured voice tasks including sustained vowels (reported)	Five clinical cohorts (respiratory, voice, neurological, mood, pediatric) (reported)	Tablet-based app; headset microphone when possible; standardised protocol (reported)	Derived data (spectrogram-based representations, features); demographics; clinical info; questionnaires (reported)	Derived data only	Public release for derived data; companion controlled-access for original audio (reported)	No (derived data only) (reported)	Original audio available via controlled-access companion release (reported)
Reinke’s edema corpus - acoustic descriptors only	reference [79]	Spanish (from Table 1 in manuscript excerpt)	60 participants (30 healthy controls; 30 patients) (from Table 1 in manuscript excerpt)	Sustained vowel tasks (from Table 1 in manuscript excerpt)	Patients with vocal fold lesions including Reinke’s edema (reported)	NR	Acoustic descriptors only; no audio waveforms (reported)	Derived data only	NR	No (reported)	Only derived acoustic descriptors released (reported)
