# Supplementary material for: HUPA: A corpus of disordered and normophonic voices in Castilian Spanish
Source: Data Brief. 2026 Mar 16;66:112676. doi: 10.1016/j.dib.2026.112676 (PMC13049965; doi:10.1016/j.dib.2026.112676)
Supplement: Supplementary file 1 [file mmc1.zip › HUPA_database-main/data/HUPA_db/HUPA_db.xlsx]

## Sheet: Intro
Database recorded at Hospital Universitario "Príncipe de Asturias"
GRBAS evaluation: Ramón González Herranz
Normal voices:	Men	101		GRBAS frequencies			Ages	Men	Women	Total
	Women	138		0	144		Minimum	18	8	8
	Total	239		1	72		Maximum	78	70	78
				2	13		No data	0	0	0
				3	9		Mean	34.44	35.59	35.11
				4	1		Standard deviation	16.24	14.73	15.37
				Total	239
Pathological voices:	Men	74		GRBAS frequencies			Ages	Men	Women	Total		Present pathologies
	Women	127		0	0		Minimum	11	9	9		1.1.3.	Sulcus	2
	Total	201		1	1		Maximum	76	72	76		1.1.3.2.	Stria sulcus	22
				2	5		No data	0	3	3		1.1.4.	Epidermoid cyst	20
				3	16		Mean	48.05	36.85	41.04		1.2.1.2.1.	Acquired traumatic and iatrogenic lesions on the vocal folds	2
				4	39		Standard deviation	13.89	13.17	14.47		1.2.2.4.	Chronic hyperplastic laryngitis	19
				5	30							1.2.2.5.	Chronic hyperplastic laryngitis with leukoplakia	11
				6	29							1.2.5.1.	Peripheral paralysis	1
				7	23							1.2.5.1.3.	Peripheral paralysis: right recurrent laryngeal nerve	9
				8	22							1.2.5.1.4.	Peripheral paralysis: left recurrent laryngeal nerve	8
				9	21							1.2.5.2.	Upper motor neurone lesion	14
				10	7							1.2.5.3.	Extrapyramidal disorders	1
				11	6							2.1.2.	Bilateral nodule	29
				12	2							2.2.1.	Pedunculated polyp	28
				13	0							2.3.2.	Bilateral Reinke's oedema	29
				14	0							3.1.2.1.	Incomplete closure	6
				15	0
				Total	201

## Sheet: Healthy
Patient ID	File name	Original file name	Sampling frequency	Sampling frequency2	Type	EGG	Age	Sex	G	R	A	B	S	Total	Pathology code	Pathology	F0	F1	F2	F3	Formants	Peaks	Jitter	Comments
1	001_0_M_20_healthy.wav	Aaa.wav	50 kHz	25 kHz	Mono	No	20	M	0	0	0	0	0	0	0	Normal larynx. Non-pathological	100	850	1300	2300	Good	Good	Good
2	002_0_M_67_healthy.wav	Aaca.wav	50 kHz	25 kHz	Mono	No	67	M	0	0	1	0	0	1	0	Normal larynx. Non-pathological	145	700	1400	3000	Good	Fair	Areas up to 20%. Good	GRBAS poor?
3	003_0_M_61_healthy.wav	Aama.wav	50 kHz	25 kHz	Mono	No	61	M	1	2	0	0	0	3	0	Normal larynx. Non-pathological	75	550	1300	2400	Good	Good	Good
4	004_0_F_23_healthy.wav	Abcna.wav	50 kHz	25 kHz	Mono	No	23	F	0	0	0	0	0	0	0	Normal larynx. Non-pathological	204	800	1400	3000	Good	Good
5	005_0_F_17_healthy.wav	Abgna.wav	50 kHz	25 kHz	Mono	No	17	F	0	0	0	0	0	0	0	Normal larynx. Non-pathological	210	900	1500	3000?	Good	Good	Good, very high
6	006_0_F_22_healthy.wav	Abjja.wav	50 kHz	25 kHz	Mono	No	22	F	0	0	0	0	0	0	0	Normal larynx. Non-pathological	200	950	1550	3000	Good	Good	Good
7	007_0_M_76_healthy.wav	Acaa.wav	50 kHz	25 kHz	Mono	No	76	M	0	1	0	0	0	1	0	Normal larynx. Non-pathological	76	540	1100	2400	Fair	Good	Good
8	008_0_F_30_healthy.wav	Acra.wav	50 kHz	25 kHz	Mono	No	30	F	0	0	1	0	0	1	0	Normal larynx. Non-pathological	200	900	1300	3000	Poor	Good	Good
9	009_0_F_27_healthy.wav	Acsa.wav	50 kHz	25 kHz	Mono	No	27	F	0	0	1	0	0	1	0	Normal larynx. Non-pathological	175	850	1300	2600	Good	Good	Good
10	010_0_M_19_healthy.wav	Ada.wav	50 kHz	25 kHz	Mono	No	19	M	0	0	0	0	0	0	0	Normal larynx. Non-pathological	120	850	1250	2600	Good	Good	Good
11	011_0_F_43_healthy.wav	Adaa.wav	50 kHz	25 kHz	Mono	No	43	F	0	0	0	0	0	0	0	Normal larynx. Non-pathological	200	1000	1600	1950	Good	Good
12	012_0_F_23_healthy.wav	Adga.wav	50 kHz	25 kHz	Mono	No	23	F	0	0	0	0	0	0	0	Normal larynx. Non-pathological	215	850	1500	3000	Good	Good
13	013_0_F_27_healthy.wav	Aea.wav	50 kHz	25 kHz	Mono	No	27	F	0	0	0	0	0	0	0	Normal larynx. Non-pathological	205	1000	1500	3150	Fair	Good
14	014_0_F_71_healthy.wav	Aeaa.wav	50 kHz	25 kHz	Mono	No	71	F	0	0	2	0	1	3	0	Normal larynx. Non-pathological	140	800	1450	3000	Good	Fair (with jumps)	Huge	M ¡!
15	015_0_F_35_healthy.wav	Afca.wav	50 kHz	25 kHz	Mono	No	35	F	0	1	0	0	0	1	0	Normal larynx. Non-pathological	171	950	1200	2500	Fair	Good
16	016_0_M_19_healthy.wav	Agga.wav	50 kHz	25 kHz	Mono	No	19	M	0	0	0	0	0	0	0	Normal larynx. Non-pathological	120	750	1300	2700	Good	Good
17	017_0_M_42_healthy.wav	Agla.wav	50 kHz	25 kHz	Mono	No	42	M	0	0	0	0	0	0	0	Normal larynx. Non-pathological	85	830	1200	2500	Poor	Good
18	018_0_F_41_healthy.wav	Agta.wav	50 kHz	25 kHz	Mono	No	41	F	0	0	0	0	0	0	0	Normal larynx. Non-pathological	200	800	1500	2800	Good	Good
19	019_0_F_32_healthy.wav	Aicfa.wav	50 kHz	25 kHz	Mono	No	32	F	0	0	0	0	0	0	0	Normal larynx. Non-pathological	130	900	1400	2800		Good		M ¡!
20	020_0_F_31_healthy.wav	Aicsa.wav	50 kHz	25 kHz	Mono	No	31	F	0	0	1	0	0	1	0	Normal larynx. Non-pathological	165	750	1500	2800	Good	Good
21	021_0_F_27_healthy.wav	Aigca.wav	50 kHz	25 kHz	Mono	No	27	F	0	0	1	0	0	1	0	Normal larynx. Non-pathological	220	1000	1500	2800	Good	Good
22	022_0_M_20_healthy.wav	Ajha.wav	50 kHz	25 kHz	Mono	No	20	M	0	0	0	0	0	0	0	Normal larynx. Non-pathological	110	700	1300	2800	Good	Good
23	023_0_F_54_healthy.wav	Alba.wav	50 kHz	25 kHz	Mono	No	54	F	0	0	1	0	0	1	0	Normal larynx. Non-pathological	210	1000	1400	2800	Good	Good
24	024_0_F_22_healthy.wav	Alya.wav	50 kHz	25 kHz	Mono	No	22	F	1	1	0	0	0	2	0	Normal larynx. Non-pathological	180	?	1300	2800	Fair	Good
25	025_0_F_35_healthy.wav	Amba.wav	50 kHz	25 kHz	Mono	No	35	F	0	0	0	0	0	0	0	Normal larynx. Non-pathological	160	700	1450	2700	Fair	Good
26	026_0_F_45_healthy.wav	Amca.wav	50 kHz	25 kHz	Mono	No	45	F	0	0	1	0	0	1	0	Normal larynx. Non-pathological	200	1000	1400	3100	Good	Good
27	027_0_M_21_healthy.wav	Amha.wav	50 kHz	25 kHz	Mono	No	21	M	0	0	0	0	0	0	0	Normal larynx. Non-pathological	110	750	1300	2700	Good	Good
28	028_0_F_22_healthy.wav	Ampna.wav	50 kHz	25 kHz	Mono	No	22	F	0	0	1	0	0	1	0	Normal larynx. Non-pathological	220	1000	1570	3100	Good	Good
29	029_0_F_22_healthy.wav	Amv.wav	50 kHz	25 kHz	Mono	No	22	F	0	0	0	0	0	0	0	Normal larynx. Non-pathological	280	?	1200	2700	Fair	Good
30	030_0_M_41_healthy.wav	Anaa.wav	50 kHz	25 kHz	Mono	No	41	M	0	0	0	0	0	0	0	Normal larynx. Non-pathological	110	600	1250	2600	Good	Good
31	031_0_M_21_healthy.wav	Apa.wav	50 kHz	25 kHz	Mono	No	21	M	0	0	0	0	0	0	0	Normal larynx. Non-pathological	100	600	1200	2500	Fair	Good
32	032_0_M_50_healthy.wav	Apga.wav	50 kHz	25 kHz	Mono	No	50	M	0	0	0	0	0	0	0	Normal larynx. Non-pathological	120	?	1000	2500	Poor	Good
33	033_0_F_22_healthy.wav	Aqma.wav	50 kHz	25 kHz	Mono	No	22	F	0	0	0	0	1	1	0	Normal larynx. Non-pathological	210	1000	1350	2800	Fair	Good
34	034_0_F_40_healthy.wav	Araa.wav	50 kHz	25 kHz	Mono	No	40	F	0	0	0	0	0	0	0	Normal larynx. Non-pathological	153	?	1300	3100	Fair	Good	Good
35	035_0_M_25_healthy.wav	Arba.wav	50 kHz	25 kHz	Mono	No	25	M	0	1	0	0	0	1	0	Normal larynx. Non-pathological	94	600	1200		Poor	Good	Good
36	036_0_F_22_healthy.wav	Arfa.wav	50 kHz	25 kHz	Mono	No	22	F	0	0	0	0	0	0	0	Normal larynx. Non-pathological	240	950	1500	3000	Good	Good	Good
37	037_0_F_49_healthy.wav	Arga.wav	50 kHz	25 kHz	Mono	No	49	F	0	1	0	1	1	3	0	Normal larynx. Non-pathological	200	950	1500	2500	Poor	Fails at the end	Good
38	038_0_M_21_healthy.wav	Arpa.wav	50 kHz	25 kHz	Mono	No	21	M	0	0	0	0	0	0	0	Normal larynx. Non-pathological	140	800	1300	2600	Good	Good	Good
39	039_0_F_48_healthy.wav	Arra.wav	50 kHz	25 kHz	Mono	No	48	F	0	0	0	0	0	0	0	Normal larynx. Non-pathological	203	850	1450	2800	Good	Good	Good
40	040_0_F_40_healthy.wav	Asaa.wav	50 kHz	25 kHz	Mono	No	40	F	0	0	0	0	0	0	0	Normal larynx. Non-pathological	200	1030	1400	2800		Good
41	041_0_F_36_healthy.wav	Asra.wav	50 kHz	25 kHz	Mono	No	36	F	0	0	0	0	0	0	0	Normal larynx. Non-pathological	205	850	1300	3200	Good	Good	Good
42	042_0_F_62_healthy.wav	Avda.wav	50 kHz	25 kHz	Mono	No	62	F	0	0	0	0	0	0	0	Normal larynx. Non-pathological	190	?	?	3100	Poor	Good	Good
43	043_0_F_28_healthy.wav	Azbaa.wav	50 kHz	25 kHz	Mono	No	28	F	0	0	1	0	0	1	0	Normal larynx. Non-pathological					Good	Good	Good
44	044_0_F_25_healthy.wav	Bava.wav	50 kHz	25 kHz	Mono	No	25	F	0	0	0	0	0	0	0	Normal larynx. Non-pathological					Good	Good	Good
45	045_0_F_26_healthy.wav	Bdfa.wav	50 kHz	25 kHz	Mono	No	26	F	0	0	0	0	1	1	0	Normal larynx. Non-pathological	205	1050	1620	3100		Good
46	046_0_M_23_healthy.wav	Bgca.wav	50 kHz	25 kHz	Mono	No	23	M	0	0	1	0	0	1	0	Normal larynx. Non-pathological	102	850	1300	2600		Good
47	047_0_F_23_healthy.wav	Bgpna.wav	50 kHz	25 kHz	Mono	No	23	F	0	0	1	0	1	2	0	Normal larynx. Non-pathological	191	960	1500	2900		Good
48	048_0_M_52_healthy.wav	Bida.wav	50 kHz	25 kHz	Mono	No	52	M	0	0	1	0	1	2	0	Normal larynx. Non-pathological					Good	Fair	Good
49	049_0_F_22_healthy.wav	Bmea.wav	50 kHz	25 kHz	Mono	No	22	F	0	0	0	0	0	0	0	Normal larynx. Non-pathological					Good	Fair	Good
50	050_0_F_27_healthy.wav	Bmpa.wav	50 kHz	25 kHz	Mono	No	27	F	0	0	0	0	0	0	0	Normal larynx. Non-pathological					Good	Fair	Good
51	051_0_F_18_healthy.wav	Bpca.wav	50 kHz	25 kHz	Mono	No	18	F	0	0	0	0	1	1	0	Normal larynx. Non-pathological	230	900	1250	2570	Good	Good	Good
52	052_0_F_8_healthy.wav	Bsla.wav	50 kHz	25 kHz	Mono	No	8	F	0	0	0	0	0	0	0	Normal larynx. Non-pathological	274	1125	2100	3600		Good voice, poor EGG	Good
53	053_0_F_28_healthy.wav	Bspa.wav	50 kHz	25 kHz	Mono	No	28	F	0	1	0	1	0	2	0	Normal larynx. Non-pathological					Fair	Good	Good. Huge
54	054_0_M_22_healthy.wav	Caamgpa.wav	50 kHz	25 kHz	Mono	No	22	M	0	0	0	0	0	0	0	Normal larynx. Non-pathological					Good	Good	Good
55	055_0_F_57_healthy.wav	Caca.wav	50 kHz	25 kHz	Mono	No	57	F	0	0	2	0	0	2	0	Normal larynx. Non-pathological					Fair	Good	Good
56	056_0_F_20_healthy.wav	Caga.wav	50 kHz	25 kHz	Mono	No	20	F	1	0	1	1	0	3	0	Normal larynx. Non-pathological					Good	Good	Good
57	057_0_F_28_healthy.wav	Capa.wav	50 kHz	25 kHz	Mono	No	28	F	0	0	0	0	0	0	0	Normal larynx. Non-pathological					Good	Good	Good
58	058_0_F_28_healthy.wav	Cbca.wav	50 kHz	25 kHz	Mono	No	28	F	0	0	1	0	0	1	0	Normal larynx. Non-pathological					Good	Good	Good
59	059_0_F_18_healthy.wav	Cboa.wav	50 kHz	25 kHz	Mono	No	18	F	0	0	0	0	0	0	0	Normal larynx. Non-pathological					Good	Good	Fair. High
60	060_0_F_16_healthy.wav	Cbva.wav	50 kHz	25 kHz	Mono	No	16	F	0	0	1	0	0	1	0	Normal larynx. Non-pathological					Fair	Good	Good
61	061_0_F_25_healthy.wav	Ccca.wav	50 kHz	25 kHz	Mono	No	25	F	0	0	0	0	1	1	0	Normal larynx. Non-pathological					Good	Good	Good	First ms manually trimmed
62	062_0_F_44_healthy.wav	Ccfa.wav	50 kHz	25 kHz	Mono	No	44	F	0	0	0	0	0	0	0	Normal larynx. Non-pathological					Good	Good	Good
63	063_0_F_27_healthy.wav	Ccha.wav	50 kHz	25 kHz	Mono	No	27	F	0	0	0	0	0	0	0	Normal larynx. Non-pathological					Perfect	Good	Good
64	064_0_M_21_healthy.wav	Ccopa.wav	50 kHz	25 kHz	Mono	No	21	M	0	0	0	0	0	0	0	Normal larynx. Non-pathological	115				Good	Good	Good
65	065_0_F_57_healthy.wav	Cdga.wav	50 kHz	25 kHz	Mono	No	57	F	0	0	1	0	0	1	0	Normal larynx. Non-pathological					Good	Fails at the end	Good
66	066_0_F_66_healthy.wav	Ceca.wav	50 kHz	25 kHz	Mono	No	66	F	0	0	0	0	0	0	0	Normal larynx. Non-pathological	250				Good	Good	Good
67	067_0_F_31_healthy.wav	Ceea.wav	50 kHz	25 kHz	Mono	No	31	F	0	0	0	0	0	0	0	Normal larynx. Non-pathological	200				Good	Good	Good
68	068_0_F_23_healthy.wav	Ceja.wav	50 kHz	25 kHz	Mono	No	23	F	0	0	0	0	0	0	0	Normal larynx. Non-pathological	220				Good	Good	Good
69	069_0_M_19_healthy.wav	Cgba.wav	50 kHz	25 kHz	Mono	No	19	M	0	0	0	0	0	0	0	Normal larynx. Non-pathological	110	750	1300	2600	Good	Good	Good
70	070_0_F_53_healthy.wav	Cgla.wav	50 kHz	25 kHz	Mono	No	53	F	0	0	1	0	0	1	0	Normal larynx. Non-pathological	225	1000	1500	3000	Good	Good	Good	First ms manually trimmed
71	071_0_F_70_healthy.wav	Chea.wav	50 kHz	25 kHz	Mono	No	70	F	0	0	1	0	1	2	0	Normal larynx. Non-pathological	160				Fair	Good	Good
72	072_0_F_70_healthy.wav	Clqa.wav	50 kHz	25 kHz	Mono	No	70	F	0	0	1	0	0	1	0	Normal larynx. Non-pathological	175				Good	Good	Good
73	073_0_M_21_healthy.wav	Cmja.wav	50 kHz	25 kHz	Mono	No	21	M	0	0	0	0	0	0	0	Normal larynx. Non-pathological	85	700	1250	2700	Good	Good	Good
74	074_0_F_23_healthy.wav	Cmva.wav	50 kHz	25 kHz	Mono	No	23	F	0	0	0	0	0	0	0	Normal larynx. Non-pathological	250	1000	1800	3000	Good	Good	Good. Very high
75	075_0_M_24_healthy.wav	Cpca.wav	50 kHz	25 kHz	Mono	No	24	M	0	0	0	0	0	0	0	Normal larynx. Non-pathological	115	900			Good	Good	Good
76	076_0_F_42_healthy.wav	Cppra.wav	50 kHz	25 kHz	Mono	No	42	F	0	0	0	0	0	0	0	Normal larynx. Non-pathological	190	1000	1500	2600	Good	Good	Good
77	077_0_M_60_healthy.wav	Cpra.wav	50 kHz	25 kHz	Mono	No	60	M	0	0	1	0	0	1	0	Normal larynx. Non-pathological	100	650	1150		Good	Good	Good
78	078_0_M_34_healthy.wav	Cpva.wav	50 kHz	25 kHz	Mono	No	34	M	0	1	2	0	0	3	0	Normal larynx. Non-pathological	71	480	1030	2800	Good	Good
79	079_0_F_52_healthy.wav	Cra.wav	50 kHz	25 kHz	Mono	No	52	F	0	0	0	0	0	0	0	Normal larynx. Non-pathological	216	900	1550	3400	Good	Good
80	080_0_F_41_healthy.wav	Crca.wav	50 kHz	25 kHz	Mono	No	41	F	0	0	1	0	0	1	0	Normal larynx. Non-pathological	175	1000			Good	Good	Good
81	081_0_M_20_healthy.wav	Crga.wav	50 kHz	25 kHz	Mono	No	20	M	0	0	0	0	0	0	0	Normal larynx. Non-pathological	103	800	1300	2500	Good	Good	Good
82	082_0_F_20_healthy.wav	Csma.wav	50 kHz	25 kHz	Mono	No	20	F	0	0	0	0	0	0	0	Normal larynx. Non-pathological	220				Fair	Fair	Good
83	083_0_F_49_healthy.wav	Cssa.wav	50 kHz	25 kHz	Mono	No	49	F	0	0	0	0	0	0	0	Normal larynx. Non-pathological	180	1000			Good	Fair	Huge
84	084_0_M_30_healthy.wav	Dbda.wav	50 kHz	25 kHz	Mono	No	30	M	0	0	0	0	0	0	0	Normal larynx. Non-pathological	127	750	1400	2500	Good	Good	Good
85	085_0_M_19_healthy.wav	Dfga.wav	50 kHz	25 kHz	Mono	No	19	M	0	0	1	0	0	1	0	Normal larynx. Non-pathological	95				Good	Good	Good
86	086_0_M_19_healthy.wav	Dfsa.wav	50 kHz	25 kHz	Mono	No	19	M	0	0	0	0	0	0	0	Normal larynx. Non-pathological	103				Good	Good	Good
87	087_0_M_21_healthy.wav	Dgga.wav	50 kHz	25 kHz	Mono	No	21	M	0	0	0	0	0	0	0	Normal larynx. Non-pathological	160	1000	1500		Good	Good	Good
88	088_0_F_57_healthy.wav	Dgma.wav	50 kHz	25 kHz	Mono	No	57	F	0	0	0	0	0	0	0	Normal larynx. Non-pathological	190				Good	Good	Good
89	089_0_M_22_healthy.wav	Dja.wav	50 kHz	25 kHz	Mono	No	22	M	0	1	0	0	0	1	0	Normal larynx. Non-pathological	105				Good	Good	Good
90	090_0_M_26_healthy.wav	Djea.wav	50 kHz	25 kHz	Mono	No	26	M	0	0	0	0	0	0	0	Normal larynx. Non-pathological	90				Good	Fair	Good
91	091_0_F_47_healthy.wav	Dlca.wav	50 kHz	25 kHz	Mono	No	47	F	0	0	0	0	0	0	0	Normal larynx. Non-pathological	140				Poor	Good	Good
92	092_0_M_25_healthy.wav	Dmja.wav	50 kHz	25 kHz	Mono	No	25	M	0	1	0	0	0	1	0	Normal larynx. Non-pathological	90	800	1350	2550	Good	Good	Good
93	093_0_F_50_healthy.wav	Dmpa.wav	50 kHz	25 kHz	Mono	No	50	F	0	0	1	0	0	1	0	Normal larynx. Non-pathological	190				Poor	Good	Good
94	094_0_F_57_healthy.wav	Drna.wav	50 kHz	25 kHz	Mono	No	57	F	0	1	1	0	0	2	0	Normal larynx. Non-pathological	200				Good	Good	Good
95	095_0_M_23_healthy.wav	Dsg1a.wav	50 kHz	25 kHz	Mono	No	23	M	0	0	0	0	0	0	0	Normal larynx. Non-pathological	120	750			Good	Good	Good
96	096_0_F_51_healthy.wav	Dsga.wav	50 kHz	25 kHz	Mono	No	51	F	0	0	1	0	0	1	0	Normal larynx. Non-pathological	200				Good	Good	Good
97	097_0_F_29_healthy.wav	Dsla.wav	50 kHz	25 kHz	Mono	No	29	F	0	0	0	0	0	0	0	Normal larynx. Non-pathological	135	750			Good	Good	Good
98	098_0_M_23_healthy.wav	Dspa.wav	50 kHz	25 kHz	Mono	No	23	M	0	0	0	0	0	0	0	Normal larynx. Non-pathological	103	800	1250		Good	Good	Good
99	099_0_F_51_healthy.wav	Dvba.wav	50 kHz	25 kHz	Mono	No	51	F	0	0	1	0	0	1	0	Normal larynx. Non-pathological	215	700	1300		Good	Good	Good
100	100_0_F_18_healthy.wav	Dvca.wav	50 kHz	25 kHz	Mono	No	18	F	0	0	0	0	0	0	0	Normal larynx. Non-pathological	220			3250	Fair	Good	Good
101	101_0_F_21_healthy.wav	Eaha.wav	50 kHz	25 kHz	Mono	No	21	F	0	0	1	0	0	1	0	Normal larynx. Non-pathological	180				Fair	Good	Good
102	102_0_F_44_healthy.wav	Ecda.wav	50 kHz	25 kHz	Mono	No	44	F	0	0	0	0	0	0	0	Normal larynx. Non-pathological	220				Good	Good	Good
103	103_0_F_27_healthy.wav	Eeha.wav	50 kHz	25 kHz	Mono	No	27	F	0	0	0	0	0	0	0	Normal larynx. Non-pathological	211	640	1400	3600	Fair	Good	Good
104	104_0_F_24_healthy.wav	Ega.wav	50 kHz	25 kHz	Mono	No	24	F	0	0	1	0	0	1	0	Normal larynx. Non-pathological	190	1000			Good	Good	Good
105	105_0_F_24_healthy.wav	Egaa.wav	50 kHz	25 kHz	Mono	No	24	F	0	0	0	0	0	0	0	Normal larynx. Non-pathological	180				Good	Good	Good
106	106_0_F_54_healthy.wav	Egga.wav	50 kHz	25 kHz	Mono	No	54	F	0	0	0	0	0	0	0	Normal larynx. Non-pathological	200				Good	Good	Good
107	107_0_M_40_healthy.wav	Egla.wav	50 kHz	25 kHz	Mono	No	40	M	0	0	0	0	0	0	0	Normal larynx. Non-pathological	120	850			Good	Good	Good
108	108_0_M_70_healthy.wav	Egoa.wav	50 kHz	25 kHz	Mono	No	70	M	0	1	0	0	0	1	0	Normal larynx. Non-pathological	120				Fair	Fair	Fair. High
109	109_0_F_20_healthy.wav	Eha.wav	50 kHz	25 kHz	Mono	No	20	F	0	0	1	0	0	1	0	Normal larynx. Non-pathological	200				Good	Good	Good
110	110_0_F_44_healthy.wav	Elga.wav	50 kHz	25 kHz	Mono	No	44	F	0	0	0	0	0	0	0	Normal larynx. Non-pathological	190				Good	Good	Good
111	111_0_F_22_healthy.wav	Elma.wav	50 kHz	25 kHz	Mono	No	22	F	0	0	1	0	0	1	0	Normal larynx. Non-pathological	230				Good	Good	Good
112	112_0_F_22_healthy.wav	Ema.wav	50 kHz	25 kHz	Mono	No	22	F	0	0	0	0	0	0	0	Normal larynx. Non-pathological	185				Good	Good	Good
113	113_0_F_27_healthy.wav	Emga.wav	50 kHz	25 kHz	Mono	No	27	F	0	0	1	0	0	1	0	Normal larynx. Non-pathological	170				Fair	Good	Good
114	114_0_F_13_healthy.wav	Emqa.wav	50 kHz	25 kHz	Mono	No	13	F	0	0	1	0	0	1	0	Normal larynx. Non-pathological	245				Good	Good	Good
115	115_0_M_51_healthy.wav	Emra.wav	50 kHz	25 kHz	Mono	No	51	M	0	0	0	0	0	0	0	Normal larynx. Non-pathological	160				Good	Good	Good
116	116_0_F_55_healthy.wav	Eoca.wav	50 kHz	25 kHz	Mono	No	55	F	0	0	0	0	0	0	0	Normal larynx. Non-pathological	170				Poor	Good	Good
117	117_0_F_31_healthy.wav	Eppa.wav	50 kHz	25 kHz	Mono	No	31	F	1	1	0	1	1	4	0	Normal larynx. Non-pathological	170				Good	Good	Good
118	118_0_F_20_healthy.wav	Erea.wav	50 kHz	25 kHz	Mono	No	20	F	0	0	0	0	0	0	0	Normal larynx. Non-pathological	240				Good	Good	Good
119	119_0_M_63_healthy.wav	Erga.wav	50 kHz	25 kHz	Mono	No	63	M	0	0	0	0	0	0	0	Normal larynx. Non-pathological	135				Good	Fair	Good
120	120_0_M_22_healthy.wav	Erla.wav	50 kHz	25 kHz	Mono	No	22	M	0	0	0	0	0	0	0	Normal larynx. Non-pathological	120				Good	Fair	Fair
121	121_0_F_51_healthy.wav	Esba.wav	50 kHz	25 kHz	Mono	No	51	F	0	0	1	0	0	1	0	Normal larynx. Non-pathological	205				Good	Good	Good
122	122_0_F_40_healthy.wav	Eyma.wav	50 kHz	25 kHz	Mono	No	40	F	0	0	0	0	0	0	0	Normal larynx. Non-pathological	210				Good	Good	Good
123	123_0_M_20_healthy.wav	Faaaa.wav	50 kHz	25 kHz	Mono	No	20	M	0	0	0	0	0	0	0	Normal larynx. Non-pathological	110				Good	Good	Good	First ms manually trimmed
124	124_0_M_23_healthy.wav	Fbba.wav	50 kHz	25 kHz	Mono	No	23	M	0	1	0	0	0	1	0	Normal larynx. Non-pathological	95				Good	Good	Good
125	125_0_M_18_healthy.wav	Fbfa.wav	50 kHz	25 kHz	Mono	No	18	M	0	0	0	0	0	0	0	Normal larynx. Non-pathological	125				Good	Good	Good
126	126_0_F_22_healthy.wav	Fcca.wav	50 kHz	25 kHz	Mono	No	22	F	0	0	0	0	0	0	0	Normal larynx. Non-pathological	205				Good	Good	Good
127	127_0_M_22_healthy.wav	Fcda.wav	50 kHz	25 kHz	Mono	No	22	M	0	0	1	0	0	1	0	Normal larynx. Non-pathological	130				Good	Good	Good
128	128_0_M_44_healthy.wav	Fcpa.wav	50 kHz	25 kHz	Mono	No	44	M	0	0	0	0	0	0	0	Normal larynx. Non-pathological	90				Good	Good	Good
129	129_0_M_45_healthy.wav	Fcsa.wav	50 kHz	25 kHz	Mono	No	45	M	1	0	1	0	0	2	0	Normal larynx. Non-pathological	110				Good	Good	Good
130	130_0_M_48_healthy.wav	Fcspa.wav	50 kHz	25 kHz	Mono	No	48	M	0	1	0	0	0	1	0	Normal larynx. Non-pathological	95				Good	Good	Good
131	131_0_F_63_healthy.wav	Fffa.wav	50 kHz	25 kHz	Mono	No	63	F	0	0	0	0	0	0	0	Normal larynx. Non-pathological	180				Good	Good	Good
132	132_0_M_35_healthy.wav	Ffo.wav	50 kHz	25 kHz	Mono	No	35	M	0	0	0	0	1	1	0	Normal larynx. Non-pathological	135				Good	Good	Good
133	133_0_M_23_healthy.wav	Fgaa.wav	50 kHz	25 kHz	Mono	No	23	M	0	0	0	0	0	0	0	Normal larynx. Non-pathological	123				Good	Good	Good
134	134_0_M_29_healthy.wav	Fjega.wav	50 kHz	25 kHz	Mono	No	29	M	0	0	0	0	0	0	0	Normal larynx. Non-pathological	95				Good	Good	Good
135	135_0_M_20_healthy.wav	Fjhga.wav	50 kHz	25 kHz	Mono	No	20	M	0	0	0	0	0	0	0	Normal larynx. Non-pathological	115				Good	Good	Good
136	136_0_M_35_healthy.wav	Fos.wav	50 kHz	25 kHz	Mono	No	35	M	0	0	0	0	0	0	0	Normal larynx. Non-pathological	143				Good	Good	Good
137	137_0_F_38_healthy.wav	Fpca.wav	50 kHz	25 kHz	Mono	No	38	F	0	0	0	0	0	0	0	Normal larynx. Non-pathological	225				Good	Fair	Good
138	138_0_F_35_healthy.wav	Frpa.wav	50 kHz	25 kHz	Mono	No	35	F	0	0	0	0	0	0	0	Normal larynx. Non-pathological	230				Good	Good	Good
139	139_0_F_59_healthy.wav	Frplg.wav	50 kHz	25 kHz	Mono	No	59	F	0	0	1	0	0	1	0	Normal larynx. Non-pathological	190				Good	Good	Good	First ms manually trimmed
140	140_0_M_54_healthy.wav	Frta.wav	50 kHz	25 kHz	Mono	No	54	M	1	1	0	0	0	2	0	Normal larynx. Non-pathological	90	500	1000	3000	Good	Good	Good
141	141_0_M_29_healthy.wav	Fsma.wav	50 kHz	25 kHz	Mono	No	29	M	0	0	0	0	0	0	0	Normal larynx. Non-pathological	120				Good	Good	Good
142	142_0_F_17_healthy.wav	Gapa.wav	50 kHz	25 kHz	Mono	No	17	F	0	0	1	0	0	1	0	Normal larynx. Non-pathological	215				Good	Fair	Fair
143	143_0_M_22_healthy.wav	Gba.wav	50 kHz	25 kHz	Mono	No	22	M	0	0	0	0	0	0	0	Normal larynx. Non-pathological	115				Poor	Good	Good
144	144_0_M_28_healthy.wav	Gbba.wav	50 kHz	25 kHz	Mono	No	28	M	0	0	0	0	0	0	0	Normal larynx. Non-pathological	105				Good	Fair	Fair
145	145_0_F_29_healthy.wav	Gcfa.wav	50 kHz	25 kHz	Mono	No	29	F	0	0	1	0	0	1	0	Normal larynx. Non-pathological	160				Good	Fair	Fair
146	146_0_F_21_healthy.wav	Gcgca.wav	50 kHz	25 kHz	Mono	No	21	F	0	0	0	0	0	0	0	Normal larynx. Non-pathological	205				Good	Good	Good
147	147_0_F_41_healthy.wav	Ggha.wav	50 kHz	25 kHz	Mono	No	41	F	0	0	0	0	0	0	0	Normal larynx. Non-pathological	225				Good	Good	Good
148	148_0_F_22_healthy.wav	Ggsa.wav	50 kHz	25 kHz	Mono	No	22	F	0	0	0	0	1	1	0	Normal larynx. Non-pathological	219	980	1450	3000		Good
149	149_0_M_55_healthy.wav	Gmha.wav	50 kHz	25 kHz	Mono	No	55	M	0	0	0	0	0	0	0	Normal larynx. Non-pathological	115	800	1100	2600	Good	Good
150	150_0_M_65_healthy.wav	Gnra.wav	50 kHz	25 kHz	Mono	No	65	M	1	1	1	0	0	3	0	Normal larynx. Non-pathological	75				Poor	Good	Good
151	151_0_F_43_healthy.wav	Gtra.wav	50 kHz	25 kHz	Mono	No	43	F	0	0	0	0	0	0	0	Normal larynx. Non-pathological	215				Fair	Fair	Fair
152	152_0_F_22_healthy.wav	Hba.wav	50 kHz	25 kHz	Mono	No	22	F	0	0	0	0	0	0	0	Normal larynx. Non-pathological	223				Good	Good	Good
153	153_0_M_74_healthy.wav	Hfa.wav	50 kHz	25 kHz	Mono	No	74	M	0	0	0	1	0	1	0	Normal larynx. Non-pathological	120				Fair	Good	Good
154	154_0_F_23_healthy.wav	Hgqa.wav	50 kHz	25 kHz	Mono	No	23	F	0	0	0	0	0	0	0	Normal larynx. Non-pathological	185				Good	Good	Good
155	155_0_F_24_healthy.wav	Hmma.wav	50 kHz	25 kHz	Mono	No	24	F	0	0	0	0	0	0	0	Normal larynx. Non-pathological	240				Good	Good	Good
156	156_0_F_25_healthy.wav	Iaaa.wav	50 kHz	25 kHz	Mono	No	25	F	0	0	0	0	0	0	0	Normal larynx. Non-pathological	180				Good	Good	Good
157	157_0_F_37_healthy.wav	Ibea.wav	50 kHz	25 kHz	Mono	No	37	F	0	0	0	0	0	0	0	Normal larynx. Non-pathological	205				Good	Good	Good
158	158_0_M_51_healthy.wav	Icma.wav	50 kHz	25 kHz	Mono	No	51	M	0	0	0	0	0	0	0	Normal larynx. Non-pathological	95				Good	Good	Good
159	159_0_F_53_healthy.wav	Idaa2.wav	50 kHz	25 kHz	Mono	No	53	F	0	0	1	0	0	1	0	Normal larynx. Non-pathological	185				Good	Good	Good
160	160_0_F_38_healthy.wav	Idla.wav	50 kHz	25 kHz	Mono	No	38	F	0	0	0	0	0	0	0	Normal larynx. Non-pathological	228	941	1300	3000	Good	Good	Good
161	161_0_F_53_healthy.wav	Ifga.wav	50 kHz	25 kHz	Mono	No	53	F	0	0	1	0	0	1	0	Normal larynx. Non-pathological	195				Fair	Good	Good
162	162_0_F_39_healthy.wav	Igea.wav	50 kHz	25 kHz	Mono	No	39	F	0	0	0	0	0	0	0	Normal larynx. Non-pathological	142				Good	Good	Good
163	163_0_F_35_healthy.wav	Igra.wav	50 kHz	25 kHz	Mono	No	35	F	0	0	0	0	0	0	0	Normal larynx. Non-pathological	215				Good	Good	Good
164	164_0_F_41_healthy.wav	Igza.wav	50 kHz	25 kHz	Mono	No	41	F	0	0	0	0	0	0	0	Normal larynx. Non-pathological	185				Fair	Fair	Fair. High
165	165_0_F_33_healthy.wav	Imc1a.wav	50 kHz	25 kHz	Mono	No	33	F	0	0	0	0	0	0	0	Normal larynx. Non-pathological	173				Good	Good	Good
166	166_0_F_23_healthy.wav	Imca.wav	50 kHz	25 kHz	Mono	No	23	F	0	0	0	0	0	0	0	Normal larynx. Non-pathological	190				Good	Good	Good
167	167_0_M_20_healthy.wav	Imra.wav	50 kHz	25 kHz	Mono	No	20	M	0	1	0	0	0	1	0	Normal larynx. Non-pathological	113				Good	Good	Good
168	168_0_M_43_healthy.wav	Ip1a.wav	50 kHz	25 kHz	Mono	No	43	M	0	0	1	0	0	1	0	Normal larynx. Non-pathological	115				Good	Good	Good
169	169_0_F_39_healthy.wav	Ipa.wav	50 kHz	25 kHz	Mono	No	39	F	0	0	0	0	0	0	0	Normal larynx. Non-pathological	180				Good	Good	Good
170	170_0_F_54_healthy.wav	Irdaa.wav	50 kHz	25 kHz	Mono	No	54	F	0	0	1	0	0	1	0	Normal larynx. Non-pathological	175				Good	Good	Good
171	171_0_F_30_healthy.wav	Irga.wav	50 kHz	25 kHz	Mono	No	30	F	0	0	0	0	0	0	0	Normal larynx. Non-pathological	186				Good	Good	Good
172	172_0_M_20_healthy.wav	Irma.wav	50 kHz	25 kHz	Mono	No	20	M	0	0	0	0	0	0	0	Normal larynx. Non-pathological	130				Good	Good	Good
173	173_0_M_22_healthy.wav	Isia.wav	50 kHz	25 kHz	Mono	No	22	M	1	2	0	0	0	3	0	Normal larynx. Non-pathological	185	800	1500	2500	Good	Good	Good
174	174_0_F_24_healthy.wav	Ispa.wav	50 kHz	25 kHz	Mono	No	24	F	0	0	0	0	0	0	0	Normal larynx. Non-pathological	180				Good	Good	Good
175	175_0_M_21_healthy.wav	Jaaa.wav	50 kHz	25 kHz	Mono	No	21	M	0	0	0	0	0	0	0	Normal larynx. Non-pathological	125				Good	Good	Good
176	176_0_M_34_healthy.wav	Jahpa.wav	50 kHz	25 kHz	Mono	No	34	M	0	0	0	0	0	0	0	Normal larynx. Non-pathological	120				Good	Good	Good
177	177_0_F_59_healthy.wav	Japaa.wav	50 kHz	25 kHz	Mono	No	59	F	0	0	0	0	0	0	0	Normal larynx. Non-pathological	175				Fair	Fair	Good
178	178_0_M_44_healthy.wav	Jasa.wav	50 kHz	25 kHz	Mono	No	44	M	0	0	1	0	0	1	0	Normal larynx. Non-pathological	115				Good	Good	Good
179	179_0_M_18_healthy.wav	Jbca.wav	50 kHz	25 kHz	Mono	No	18	M	0	0	0	0	0	0	0	Normal larynx. Non-pathological	115				Good	Good	Good
180	180_0_F_63_healthy.wav	Jcca.wav	50 kHz	25 kHz	Mono	No	63	F	0	0	0	0	0	0	0	Normal larynx. Non-pathological	180				Good	Good	Good
181	181_0_M_20_healthy.wav	Jcfa.wav	50 kHz	25 kHz	Mono	No	20	M	0	0	1	0	0	1	0	Normal larynx. Non-pathological	103				Good	Good	Good
182	182_0_M_27_healthy.wav	Jcha.wav	50 kHz	25 kHz	Mono	No	27	M	0	0	0	0	0	0	0	Normal larynx. Non-pathological	112				Good	Good	Good
183	183_0_M_21_healthy.wav	Jcoa.wav	50 kHz	25 kHz	Mono	No	21	M	0	0	0	0	0	0	0	Normal larynx. Non-pathological	123				Good	Good	Good
184	184_0_M_18_healthy.wav	Jcsna.wav	50 kHz	25 kHz	Mono	No	18	M	0	0	0	0	0	0	0	Normal larynx. Non-pathological	123				Good	Good	Good
185	185_0_M_22_healthy.wav	Jfaa.wav	50 kHz	25 kHz	Mono	No	22	M	0	0	0	0	0	0	0	Normal larynx. Non-pathological	105				Good	Good	Good
186	186_0_M_26_healthy.wav	Jfapa.wav	50 kHz	25 kHz	Mono	No	26	M	0	0	1	1	0	2	0	Normal larynx. Non-pathological	130				Fair	Fair	Fair
187	187_0_F_35_healthy.wav	Jfma.wav	50 kHz	25 kHz	Mono	No	35	F	0	0	0	0	1	1	0	Normal larynx. Non-pathological	190				Good	Good	Good
188	188_0_F_34_healthy.wav	Jgaa.wav	50 kHz	25 kHz	Mono	No	34	F	0	0	0	0	0	0	0	Normal larynx. Non-pathological	178				Fair	Good	Good
189	189_0_F_36_healthy.wav	Jgda.wav	50 kHz	25 kHz	Mono	No	36	F	0	0	1	0	0	1	0	Normal larynx. Non-pathological	230				Good	Good	Good
190	190_0_M_20_healthy.wav	Jgga.wav	50 kHz	25 kHz	Mono	No	20	M	0	0	0	0	0	0	0	Normal larynx. Non-pathological	110				Good	Good	Good
191	191_0_M_41_healthy.wav	Jgma.wav	50 kHz	25 kHz	Mono	No	41	M	0	1	0	0	0	1	0	Normal larynx. Non-pathological	83				Good	Good	Good
192	192_0_M_54_healthy.wav	Jgpa.wav	50 kHz	25 kHz	Mono	No	54	M	0	0	0	0	0	0	0	Normal larynx. Non-pathological	145				Good	Fair	Fair
193	193_0_M_34_healthy.wav	Jgs1a.wav	50 kHz	25 kHz	Mono	No	34	M	0	0	1	0	0	1	0	Normal larynx. Non-pathological	110				Good	Good	Good
194	194_0_F_53_healthy.wav	Jgs2a.wav	50 kHz	25 kHz	Mono	No	53	F	0	0	0	0	0	0	0	Normal larynx. Non-pathological	225				Good	Good	Good
195	195_0_F_38_healthy.wav	Jgsa.wav	50 kHz	25 kHz	Mono	No	38	F	0	0	0	0	0	0	0	Normal larynx. Non-pathological	190				Good	Good	Good
196	196_0_M_31_healthy.wav	Jiga.wav	50 kHz	25 kHz	Mono	No	31	M	0	0	1	0	0	1	0	Normal larynx. Non-pathological	122				Good	Good	Good
197	197_0_M_19_healthy.wav	Jipfa.wav	50 kHz	25 kHz	Mono	No	19	M	0	0	0	0	0	0	0	Normal larynx. Non-pathological	95				Good	Good	Good
198	198_0_M_26_healthy.wav	Jjma.wav	50 kHz	25 kHz	Mono	No	26	M	0	0	0	0	0	0	0	Normal larynx. Non-pathological	125				Good	Fair	Fair
199	199_0_M_59_healthy.wav	Jlhsa.wav	50 kHz	25 kHz	Mono	No	59	M	0	0	0	0	0	0	0	Normal larynx. Non-pathological	170				Fair	Good	Good
200	200_0_M_51_healthy.wav	Jmba.wav	50 kHz	25 kHz	Mono	No	51	M	0	0	1	0	0	1	0	Normal larynx. Non-pathological	125				Good	Fair	Fair
201	201_0_M_44_healthy.wav	Jmca.wav	50 kHz	25 kHz	Mono	No	44	M	0	0	0	0	0	0	0	Normal larynx. Non-pathological	100				Good	Good	Good
202	202_0_M_44_healthy.wav	Jmfa.wav	50 kHz	25 kHz	Mono	No	44	M	0	1	0	0	0	1	0	Normal larynx. Non-pathological	100				Good	Good	Good
203	203_0_M_55_healthy.wav	Jmga.wav	50 kHz	25 kHz	Mono	No	55	M	0	0	0	0	0	0	0	Normal larynx. Non-pathological	120				Good	Good	Good
204	204_0_M_64_healthy.wav	Jmhba.wav	50 kHz	25 kHz	Mono	No	64	M	0	0	0	0	0	0	0	Normal larynx. Non-pathological	135				Good	Good	Good
205	205_0_M_25_healthy.wav	Jmma.wav	50 kHz	25 kHz	Mono	No	25	M	0	0	0	0	0	0	0	Normal larynx. Non-pathological	115				Good	Good	Good
206	206_0_M_27_healthy.wav	Jmmpa.wav	50 kHz	25 kHz	Mono	No	27	M	0	0	0	0	0	0	0	Normal larynx. Non-pathological	130				Good	Good	Good
207	207_0_M_56_healthy.wav	Jmpda.wav	50 kHz	25 kHz	Mono	No	56	M	0	0	0	0	0	0	0	Normal larynx. Non-pathological	125				Good	Good	Good
208	208_0_F_46_healthy.wav	Jmsa.wav	50 kHz	25 kHz	Mono	No	46	F	0	0	0	0	0	0	0	Normal larynx. Non-pathological	175				Good	Good	Good
209	209_0_M_29_healthy.wav	Jmta.wav	50 kHz	25 kHz	Mono	No	29	M	0	1	0	0	0	1	0	Normal larynx. Non-pathological	100				Good	Fair	Fair
210	210_0_M_22_healthy.wav	Jnaa.wav	50 kHz	25 kHz	Mono	No	22	M	0	1	0	0	0	1	0	Normal larynx. Non-pathological	110				Fair	Fair	Fair
211	211_0_M_78_healthy.wav	Jnra.wav	50 kHz	25 kHz	Mono	No	78	M	0	0	1	0	0	1	0	Normal larynx. Non-pathological	120				Fair	Fair	Fair
212	212_0_M_58_healthy.wav	Joba.wav	50 kHz	25 kHz	Mono	No	58	M	0	0	0	0	0	0	0	Normal larynx. Non-pathological	101	660	1200	2300	Good	Good voice, poor EGG	Good
213	213_0_M_53_healthy.wav	Joda.wav	50 kHz	25 kHz	Mono	No	53	M	0	0	0	0	0	0	0	Normal larynx. Non-pathological	110				Good	Good	Good
214	214_0_M_32_healthy.wav	Jpca.wav	50 kHz	25 kHz	Mono	No	32	M	0	0	0	0	0	0	0	Normal larynx. Non-pathological	147				Good	Good	Good
215	215_0_F_43_healthy.wav	Jqma.wav	50 kHz	25 kHz	Mono	No	43	F	0	1	0	0	0	1	0	Normal larynx. Non-pathological	115				Poor	Fair	Fair
216	216_0_F_67_healthy.wav	Jrca.wav	50 kHz	25 kHz	Mono	No	67	F	0	0	1	0	0	1	0	Normal larynx. Non-pathological	190				Good	Good	Good
217	217_0_M_25_healthy.wav	Jrhra.wav	50 kHz	25 kHz	Mono	No	25	M	0	0	0	0	0	0	0	Normal larynx. Non-pathological	148	780	1200	2700	Good	Good	Good
218	218_0_M_28_healthy.wav	Jsca.wav	50 kHz	25 kHz	Mono	No	28	M	0	0	1	0	0	1	0	Normal larynx. Non-pathological	145				Good	Good	Good
219	219_0_M_26_healthy.wav	Jts.wav	50 kHz	25 kHz	Mono	No	26	M	0	0	0	0	0	0	0	Normal larynx. Non-pathological	110				Good	Good	Good
220	220_0_M_26_healthy.wav	Jtsfr.wav	50 kHz	25 kHz	Mono	No	26	M	0	0	0	0	0	0	0	Normal larynx. Non-pathological	125				Good	Good	Good
221	221_0_M_21_healthy.wav	Jvpa.wav	50 kHz	25 kHz	Mono	No	21	M	0	0	0	0	0	0	0	Normal larynx. Non-pathological	115				Good	Fair	Good
222	222_0_M_50_healthy.wav	Lara.wav	50 kHz	25 kHz	Mono	No	50	M	0	0	1	0	1	2	0	Normal larynx. Non-pathological	220				Good	Good	Good
223	223_0_F_18_healthy.wav	Lcaa.wav	50 kHz	25 kHz	Mono	No	18	F	0	0	0	0	0	0	0	Normal larynx. Non-pathological	243	990	1400	3150	Fair	Good	Good
224	224_0_F_18_healthy.wav	Ldcfa.wav	50 kHz	25 kHz	Mono	No	18	F	0	0	1	0	0	1	0	Normal larynx. Non-pathological	190				Poor	Fair	Fair. High
225	225_0_F_39_healthy.wav	Lffa.wav	50 kHz	25 kHz	Mono	No	39	F	0	0	1	0	0	1	0	Normal larynx. Non-pathological	190				Fair	Poor	Poor
226	226_0_F_18_healthy.wav	Lfga.wav	50 kHz	25 kHz	Mono	No	18	F	0	1	0	0	0	1	0	Normal larynx. Non-pathological	187				Good	Good	Good
227	227_0_F_32_healthy.wav	Llpa.wav	50 kHz	25 kHz	Mono	No	32	F	0	1	0	0	0	1	0	Normal larynx. Non-pathological	200				Good	Good	Good
228	228_0_F_19_healthy.wav	Lmba.wav	50 kHz	25 kHz	Mono	No	19	F	1	1	1	0	0	3	0	Normal larynx. Non-pathological	205				Fair	Fair	Fair
229	229_0_F_24_healthy.wav	Loma.wav	50 kHz	25 kHz	Mono	No	24	F	0	0	0	0	0	0	0	Normal larynx. Non-pathological	203				Good	Good	Good
230	230_0_F_22_healthy.wav	Losna.wav	50 kHz	25 kHz	Mono	No	22	F	0	0	0	0	0	0	0	Normal larynx. Non-pathological	210				Good	Good	Good
231	231_0_F_39_healthy.wav	Lpea.wav	50 kHz	25 kHz	Mono	No	39	F	0	0	0	0	0	0	0	Normal larynx. Non-pathological	250				Good	Good	Good
232	232_0_F_25_healthy.wav	Mhca.wav	50 kHz	25 kHz	Mono	No	25	F	0	0	0	0	0	0	0	Normal larynx. Non-pathological	177	920	1425	2600		Both good
233	233_0_F_35_healthy.wav	Mpva.wav	50 kHz	25 kHz	Mono	No	35	F	1	0	1	1	0	3	0	Normal larynx. Non-pathological	187	900	1400	2800		Good voice, poor EGG	EGG messed up?
234	234_0_F_62_healthy.wav	Mtaaa2.wav	50 kHz	25 kHz	Mono	No	62	F	0	0	1	1	0	2	0	Normal larynx. Non-pathological	180	1100	1600	3000		Both good		Mean pitch computed incorrectly
235	235_0_F_20_healthy.wav	Mvgd1814.wav	50 kHz	25 kHz	Mono	No	20	F	0	0	0	0	0	0	0	Normal larynx. Non-pathological	188	940	1500	3100		Good
236	236_0_F_46_healthy.wav	Njpp.wav	50 kHz	25 kHz	Mono	No	46	F	0	0	0	0	0	0	0	Normal larynx. Non-pathological	231	940	1620	3050		Good
237	237_0_F_69_healthy.wav	Ogga.wav	50 kHz	25 kHz	Mono	No	69	F	0	0	1	0	0	1	0	Normal larynx. Non-pathological	153	920	1350	3000		Good
238	238_0_F_37_healthy.wav	Raaa.wav	50 kHz	25 kHz	Mono	No	37	F	0	1	1	0	0	2	0	Normal larynx. Non-pathological	186	960	1400	2800		Good voice, poor EGG
239	239_0_M_31_healthy.wav	Ramona.wav	50 kHz	25 kHz	Mono	No	31	M	0	0	0	0	0	0	0	Normal larynx. Non-pathological	98	750	1150	2600		Both good

## Sheet: Pathological
Patient ID	File name	Original file name	Sampling frequency	Sampling frequency2	Type	EGG	Age	Sex	G	R	A	S	B	Total	Pathology code	Pathology	F0	F1	F2	F3	Formants	Peaks	Jitter	Comments
1	001_113_F_45_pathological.wav	Aala.wav	50 kHz	25 kHz	Mono	No	45	F	1	1	0	2	1	5	113	Sulcus	260				Good	Fair voice; EGG does not open	Good
2	002_1224_M_41_pathological.wav	Aasa.wav	50 kHz	25 kHz	Mono	No	41	M	1	1	0	0	1	3	1224	Chronic hyperplastic laryngitis	120				Good	Good	Good
3	003_232_M_40_pathological.wav	Acbff.wav	50 kHz	25 kHz	Mono	No	40	M	1	2	1	1	0	5	232	Bilateral Reinke's oedema	92				Fair	Good
4	004_232_M_56_pathological.wav	Amra.wav	50 kHz	25 kHz	Mono	No	56	M	0	0	2	1	1	4	232	Bilateral Reinke's oedema	92				Good	Good	Good
5	005_221_F_39_pathological.wav	Aora.wav	50 kHz	25 kHz	Mono	No	39	F	2	1	1	1	2	7	221	Pedunculated polyp	168				Good	Good	Good. High
6	006_114_F_41_pathological.wav	Apa.wav	50 kHz	25 kHz	Mono	No	41	F	1	1	0	0	1	3	114	Epidermoid cyst	210				Good	Good	Good
7	007_1252_F_63_pathological.wav	Araa.wav	50 kHz	25 kHz	Mono	No	63	F	3	2	2	3	1	11	1252	Upper motor neurone lesion	?				Good	Poor	Poor
8	008_212_F_20_pathological.wav	Arba.wav	50 kHz	25 kHz	Mono	No	20	F	1	0	1	0	1	3	212	Bilateral nodule	147				Good	Good	Good
9	009_114_F_46_pathological.wav	Arca.wav	50 kHz	25 kHz	Mono	No	46	F	1	1	1	2	1	6	114	Epidermoid cyst	200				Good	Good	Good
10	010_114_F_46_pathological.wav	Arcposa.wav	50 kHz	25 kHz	Mono	No	46	F	1	1	1	1	0	4	114	Epidermoid cyst	195				Good	Good	Good
11	011_1132_F_40_pathological.wav	Arla.wav	50 kHz	25 kHz	Mono	No	40	F	1	0	0	2	1	4	1132	Stria sulcus	225				Poor	Fair	Good
12	012_212_F_21_pathological.wav	Bfs18151.wav	50 kHz	25 kHz	Mono	No	21	F	1	1	1	0	0	3	212	Bilateral nodule	275				Good	Good	Good
13	013_1224_M_40_pathological.wav	Bmd.wav	50 kHz	25 kHz	Mono	No	40	M	2	2	1	3	1	9	1224	Chronic hyperplastic laryngitis	?				Good	Poor
14	014_221_F_44_pathological.wav	Bmla.wav	50 kHz	25 kHz	Mono	No	44	F	1	0	2	0	1	4	221	Pedunculated polyp	170				Good	Good	Good
15	015_1252_F_72_pathological.wav	Cba.wav	50 kHz	25 kHz	Mono	No	72	F	1	0	1	0	1	3	1252	Upper motor neurone lesion	180				Good	Good	Good
16	016_232_F_42_pathological.wav	Ccsa.wav	50 kHz	25 kHz	Mono	No	42	F	1	2	1	2	1	7	232	Bilateral Reinke's oedema	145				Good	Good	Good
17	017_114_F_36_pathological.wav	Cgra.wav	50 kHz	25 kHz	Mono	No	36	F	2	2	3	2	3	12	114	Epidermoid cyst	140				Fair	Good voice, poor EGG	Good. High
18	018_12514_F_43_pathological.wav	Chhv.wav	50 kHz	25 kHz	Mono	No	43	F	2	0	2	0	2	6	12514	Peripheral paralysis: left recurrent laryngeal nerve	195				Poor	Good	Good. High
19	019_12121_M_41_pathological.wav	Cierre.wav	50 kHz	25 kHz	Mono	No	41	M	1	1	1	1	1	5	12121	Acquired traumatic and iatrogenic lesions on the vocal folds	150				Good	Fair	Fair
20	020_212_M_11_pathological.wav	Cjga.wav	50 kHz	25 kHz	Mono	No	11	M	2	0	2	1	2	7	212	Bilateral nodule	240				Good	Fair	Good. High
21	021_212_F_47_pathological.wav	Cmpa.wav	50 kHz	25 kHz	Mono	No	47	F	1	0	2	1	1	5	212	Bilateral nodule	170				Good	Good	Good. High
22	022_12514_M_36_pathological.wav	Colg.wav	50 kHz	25 kHz	Mono	No	36	M	2	1	2	0	3	8	12514	Peripheral paralysis: left recurrent laryngeal nerve	150				Fair	Good	Good. High
23	023_114_F_25_pathological.wav	Cpca.wav	50 kHz	25 kHz	Mono	No	25	F	1	2	1	0	1	5	114	Epidermoid cyst	260				Fair	Good	Good. High
24	024_12514_F_37_pathological.wav	Cpra.wav	50 kHz	25 kHz	Mono	No	37	F	2	2	1	1	1	7	12514	Peripheral paralysis: left recurrent laryngeal nerve	240				Poor	Good	Good. High
25	025_212_F_18_pathological.wav	Ctga.wav	50 kHz	25 kHz	Mono	No	18	F	1	1	0	0	1	3	212	Bilateral nodule	190				Good	Good	Good
26	026_1252_M_60_pathological.wav	Cvda.wav	50 kHz	25 kHz	Mono	No	60	M	3	3	2	3	0	11	1252	Upper motor neurone lesion	150				Good	Fair
27	027_12513_F_53_pathological.wav	Ddza.wav	50 kHz	25 kHz	Mono	No	53	F	2	2	1	2	1	8	12513	Peripheral paralysis: right recurrent laryngeal nerve	107				Good	Good	Good
28	028_3121_F_NA_pathological.wav	Defci1ed.wav	50 kHz	25 kHz	Mono	No		F	3	1	3	1	3	11	3121	Incomplete closure	?				Not computed	Not computed	Not computed	Highly pathological
29	029_3121_F_37_pathological.wav	Defcie2.wav	50 kHz	25 kHz	Mono	No	37	F	1	1	2	1	1	6	3121	Incomplete closure	205				Good	Good	Good
30	030_1252_F_65_pathological.wav	Destes.wav	50 kHz	25 kHz	Mono	No	65	F	2	1	3	2	1	9	1252	Upper motor neurone lesion	155				Poor	Good	Good
31	031_12121_F_42_pathological.wav	Dfcto1.wav	50 kHz	25 kHz	Mono	No	42	F	1	1	1	1	2	6	12121	Acquired traumatic and iatrogenic lesions on the vocal folds	240				Good	Good	Good
32	032_1252_F_18_pathological.wav	Disespa2.wav	50 kHz	25 kHz	Mono	No	18	F	2	2	3	3	1	11	1252	Upper motor neurone lesion	?				Good	Poor	Poor
33	033_1252_M_53_pathological.wav	Disespas.wav	50 kHz	25 kHz	Mono	No	53	M	2	2	1	2	1	8	1252	Upper motor neurone lesion	100				Good	Good	Good
34	034_12513_M_25_pathological.wav	Dmda.wav	50 kHz	25 kHz	Mono	No	25	M	2	1	2	1	2	8	12513	Peripheral paralysis: right recurrent laryngeal nerve	155				Poor	Good
35	035_232_F_40_pathological.wav	Dmra.wav	50 kHz	25 kHz	Mono	No	40	F	1	1	0	0	1	3	232	Bilateral Reinke's oedema	175				Good	Good	Good
36	036_1252_F_42_pathological.wav	Ebra.wav	50 kHz	25 kHz	Mono	No	42	F	2	1	1	1	0	5	1252	Upper motor neurone lesion	150				Good	Good	Good
37	037_114_F_28_pathological.wav	Ecaa.wav	50 kHz	25 kHz	Mono	No	28	F	1	2	0	1	1	5	114	Epidermoid cyst	140				Good	Good	Good
38	038_232_M_35_pathological.wav	Edema.wav	50 kHz	25 kHz	Mono	No	35	M	1	1	0	1	0	3	232	Bilateral Reinke's oedema	105				Good	Good	Good
39	039_232_M_50_pathological.wav	Edema1.wav	50 kHz	25 kHz	Mono	No	50	M	1	1	0	1	0	3	232	Bilateral Reinke's oedema	135				Good	Good	Good
40	040_232_F_40_pathological.wav	Edema2.wav	50 kHz	25 kHz	Mono	No	40	F	2	2	1	0	1	6	232	Bilateral Reinke's oedema	203				Good	Fair	Good
41	041_232_M_53_pathological.wav	Edema2b.wav	50 kHz	25 kHz	Mono	No	53	M	1	2	1	1	0	5	232	Bilateral Reinke's oedema	75				Good	Good	Good
42	042_232_M_50_pathological.wav	Edema3.wav	50 kHz	25 kHz	Mono	No	50	M	1	2	0	1	0	4	232	Bilateral Reinke's oedema	77				Good	Good	Good
43	043_232_F_37_pathological.wav	Edema3b.wav	50 kHz	25 kHz	Mono	No	37	F	1	1	1	0	0	3	232	Bilateral Reinke's oedema	205				Good	Good	Good
44	044_232_F_39_pathological.wav	Edema4.wav	50 kHz	25 kHz	Mono	No	39	F	1	2	0	1	1	5	232	Bilateral Reinke's oedema	145				Good	Good	Good
45	045_232_F_56_pathological.wav	Edema4b.wav	50 kHz	25 kHz	Mono	No	56	F	2	3	2	2	2	11	232	Bilateral Reinke's oedema	75				Good	Good	Good. High
46	046_232_M_74_pathological.wav	Edemab.wav	50 kHz	25 kHz	Mono	No	74	M	1	1	1	0	0	3	232	Bilateral Reinke's oedema	155				Good	Good	Good
47	047_1224_M_58_pathological.wav	Ejca.wav	50 kHz	25 kHz	Mono	No	58	M	2	2	1	0	1	6	1224	Chronic hyperplastic laryngitis	102				Poor	Good	Good
48	048_1224_M_58_pathological.wav	Ejcalahi.wav	50 kHz	25 kHz	Mono	No	58	M	2	1	2	3	1	9	1224	Chronic hyperplastic laryngitis	105				Fair	Good	Good
49	049_12513_M_76_pathological.wav	Ejha.wav	50 kHz	25 kHz	Mono	No	76	M	2	2	1	1	1	7	12513	Peripheral paralysis: right recurrent laryngeal nerve	125				Good	Good	Good
50	050_1252_M_56_pathological.wav	Ely.wav	50 kHz	25 kHz	Mono	No	56	M	2	2	2	2	1	9	1252	Upper motor neurone lesion	200				Fair	Good	Good. High
51	051_3121_F_27_pathological.wav	Emb.wav	50 kHz	25 kHz	Mono	No	27	F	1	2	2	2	2	9	3121	Incomplete closure	290				Good	Good	Good. High
52	052_1251_M_57_pathological.wav	Fgaa.wav	50 kHz	25 kHz	Mono	No	57	M	1	1	1	0	1	4	1251	Peripheral paralysis	123				Good	Good	Good
53	053_12514_M_57_pathological.wav	Fgapatoa.wav	50 kHz	25 kHz	Mono	No	57	M	1	3	3	0	1	8	12514	Peripheral paralysis: left recurrent laryngeal nerve	?				Good	Poor	Poor	Entirely breathy
54	054_232_M_47_pathological.wav	Fgha.wav	50 kHz	25 kHz	Mono	No	47	M	1	1	1	0	1	4	232	Bilateral Reinke's oedema	75				Good	Good	Good
55	055_1225_M_72_pathological.wav	Fmma.wav	50 kHz	25 kHz	Mono	No	72	M	2	2	1	1	1	7	1225	Chronic hyperplastic laryngitis with leukoplakia	?				Good	Poor	Poor
56	056_1132_F_NA_pathological.wav	Gbsa.wav	50 kHz	25 kHz	Mono	No		F	1	1	1	1	1	5	1132	Stria sulcus	235				Good	Good	Good. High
57	057_221_F_43_pathological.wav	Gcpa.wav	50 kHz	25 kHz	Mono	No	43	F	1	1	1	0	2	5	221	Pedunculated polyp	180				Fair	Good	Good. High
58	058_232_F_57_pathological.wav	Grma.wav	50 kHz	25 kHz	Mono	No	57	F	3	3	1	2	0	9	232	Bilateral Reinke's oedema	90				Good	Good	Good
59	059_221_M_29_pathological.wav	Gsba.wav	50 kHz	25 kHz	Mono	No	29	M	1	1	1	0	1	4	221	Pedunculated polyp	120				Poor	Good	Good
60	060_3121_F_20_pathological.wav	H106129.wav	50 kHz	25 kHz	Mono	No	20	F	1	0	2	0	1	4	3121	Incomplete closure	165				Poor	Good	Good
61	061_1224_F_52_pathological.wav	H161148.wav	50 kHz	25 kHz	Mono	No	52	F	2	3	1	3	1	10	1224	Chronic hyperplastic laryngitis	?				Good	Poor	Poor
62	062_12514_F_27_pathological.wav	H166463.wav	50 kHz	25 kHz	Mono	No	27	F	0	0	1	0	1	2	12514	Peripheral paralysis: left recurrent laryngeal nerve	225				Poor	Good	Good
63	063_12513_F_42_pathological.wav	H176105.wav	50 kHz	25 kHz	Mono	No	42	F	2	1	3	1	2	9	12513	Peripheral paralysis: right recurrent laryngeal nerve	180				Fair	Fair	Fair
64	064_232_M_50_pathological.wav	Hbma.wav	50 kHz	25 kHz	Mono	No	50	M	1	2	1	0	1	5	232	Bilateral Reinke's oedema	95				Good	Good	Good
65	065_1252_F_29_pathological.wav	Iboa.wav	50 kHz	25 kHz	Mono	No	29	F	2	1	2	3	0	8	1252	Upper motor neurone lesion	?				Good	Good	Good
66	066_3121_F_40_pathological.wav	Igrasa1.wav	50 kHz	25 kHz	Mono	No	40	F	1	1	2	1	1	6	3121	Incomplete closure	270				Poor	Poor	Good
67	067_221_M_37_pathological.wav	Jaaa.wav	50 kHz	25 kHz	Mono	No	37	M	3	1	2	1	3	10	221	Pedunculated polyp	115				Poor	Good	Good
68	068_1224_M_51_pathological.wav	Jap.wav	50 kHz	25 kHz	Mono	No	51	M	1	1	1	1	1	5	1224	Chronic hyperplastic laryngitis	150				Good	Good	Good
69	069_1224_M_68_pathological.wav	Jap3a.wav	50 kHz	25 kHz	Mono	No	68	M	1	1	1	0	1	4	1224	Chronic hyperplastic laryngitis	120				Fair	Good	Good
70	070_1224_M_51_pathological.wav	Japhipqu.wav	50 kHz	25 kHz	Mono	No	51	M	1	1	1	1	2	6	1224	Chronic hyperplastic laryngitis	145				Good	Good	Good
71	071_1132_M_46_pathological.wav	Jcba.wav	50 kHz	25 kHz	Mono	No	46	M	1	2	1	0	1	5	1132	Stria sulcus	95				Good	Good	Good
72	072_113_M_28_pathological.wav	Jcba2.wav	50 kHz	25 kHz	Mono	No	28	M	1	0	1	0	0	2	113	Sulcus	220				Poor	Good	Good
73	073_232_F_54_pathological.wav	Jcva2.wav	50 kHz	25 kHz	Mono	No	54	F	2	1	0	1	1	5	232	Bilateral Reinke's oedema	140				Poor	Fair	Fair	Excerpt from Jcva.wav, removing the artefact noise
74	074_12514_F_35_pathological.wav	Jdtapar.wav	50 kHz	25 kHz	Mono	No	35	F	2	2	2	2	1	9	12514	Peripheral paralysis: left recurrent laryngeal nerve	217				Good	Good	Good
75	075_232_F_NA_pathological.wav	Jer.wav	50 kHz	25 kHz	Mono	No		F	2	2	1	2	2	9	232	Bilateral Reinke's oedema	135				Fair	Fair	Fair
76	076_1225_M_63_pathological.wav	Jgca.wav	50 kHz	25 kHz	Mono	No	63	M	2	2	1	1	1	7	1225	Chronic hyperplastic laryngitis with leukoplakia	175				Good	Good	Good
77	077_12514_F_58_pathological.wav	Jgsa.wav	50 kHz	25 kHz	Mono	No	58	F	2	2	1	1	2	8	12514	Peripheral paralysis: left recurrent laryngeal nerve	?				Poor	Fair	Fair
78	078_1132_M_28_pathological.wav	Jmca.wav	50 kHz	25 kHz	Mono	No	28	M	1	1	0	1	1	4	1132	Stria sulcus	200				Good	Good	Good
79	079_1224_M_57_pathological.wav	Jmgc.wav	50 kHz	25 kHz	Mono	No	57	M	2	2	0	1	1	6	1224	Chronic hyperplastic laryngitis	105				Good	Good	Good
80	080_232_M_67_pathological.wav	Jmtb.wav	50 kHz	25 kHz	Mono	No	67	M	1	1	0	1	1	4	232	Bilateral Reinke's oedema	107				Good	Good	Good
81	081_221_M_45_pathological.wav	Joga.wav	50 kHz	25 kHz	Mono	No	45	M	1	1	0	1	1	4	221	Pedunculated polyp	140				Good	Good	Good
82	082_232_F_45_pathological.wav	Joma.wav	50 kHz	25 kHz	Mono	No	45	F	1	1	0	1	1	4	232	Bilateral Reinke's oedema	108				Good	Good	Good
83	083_1225_M_53_pathological.wav	Jpra.wav	50 kHz	25 kHz	Mono	No	53	M	2	2	1	2	2	9	1225	Chronic hyperplastic laryngitis with leukoplakia	100				Good	Poor	Poor
84	084_232_F_53_pathological.wav	Jsd18151.wav	50 kHz	25 kHz	Mono	No	53	F	1	1	0	1	1	4	232	Bilateral Reinke's oedema	208				Good	Fair	Fair
85	085_221_M_40_pathological.wav	Jvspa.wav	50 kHz	25 kHz	Mono	No	40	M	1	1	0	1	1	4	221	Pedunculated polyp	108				Good	Good	Good
86	086_1224_M_57_pathological.wav	Larcron.wav	50 kHz	25 kHz	Mono	No	57	M	2	2	1	2	1	8	1224	Chronic hyperplastic laryngitis	103				Good	Good	Good
87	087_1225_M_72_pathological.wav	Lc10.wav	50 kHz	25 kHz	Mono	No	72	M	1	1	1	1	0	4	1225	Chronic hyperplastic laryngitis with leukoplakia	110				Good	Good	Good
88	088_1224_M_50_pathological.wav	Lc2.wav	50 kHz	25 kHz	Mono	No	50	M	1	2	1	1	2	7	1224	Chronic hyperplastic laryngitis	132				Good	Fair	Fair
89	089_1224_M_47_pathological.wav	Lc3.wav	50 kHz	25 kHz	Mono	No	47	M	1	2	1	1	2	7	1224	Chronic hyperplastic laryngitis	105				Good	Good	Good
90	090_1224_F_32_pathological.wav	Lc4.wav	50 kHz	25 kHz	Mono	No	32	F	0	0	0	2	1	3	1224	Chronic hyperplastic laryngitis	195				Fair	Good	Good
91	091_1224_M_56_pathological.wav	Lc5.wav	50 kHz	25 kHz	Mono	No	56	M	2	3	1	2	2	10	1224	Chronic hyperplastic laryngitis	82				Good	Good	Good
92	092_1225_M_42_pathological.wav	Lc7.wav	50 kHz	25 kHz	Mono	No	42	M	1	1	1	0	1	4	1225	Chronic hyperplastic laryngitis with leukoplakia	100				Good	Good	Good
93	093_1224_M_59_pathological.wav	Lc8.wav	50 kHz	25 kHz	Mono	No	59	M	2	2	2	1	2	9	1224	Chronic hyperplastic laryngitis	140				Fair	Good	Good
94	094_1224_M_38_pathological.wav	Lc9.wav	50 kHz	25 kHz	Mono	No	38	M	1	1	1	0	0	3	1224	Chronic hyperplastic laryngitis	143				Good	Good	Good
95	095_1225_M_62_pathological.wav	Lcmm.wav	50 kHz	25 kHz	Mono	No	62	M	2	2	1	1	2	8	1225	Chronic hyperplastic laryngitis with leukoplakia	235				Good	Good	Good
96	096_1225_M_53_pathological.wav	Leucop.wav	50 kHz	25 kHz	Mono	No	53	M	2	2	1	3	1	9	1225	Chronic hyperplastic laryngitis with leukoplakia	100				Good	Fair	Fair
97	097_221_F_53_pathological.wav	Lfaa.wav	50 kHz	25 kHz	Mono	No	53	F	0	1	1	1	1	4	221	Pedunculated polyp	203				Good	Good	Good
98	098_1252_M_53_pathological.wav	Lfva.wav	50 kHz	25 kHz	Mono	No	53	M	1	2	1	1	1	6	1252	Upper motor neurone lesion	100				Good	Good	Good
99	099_232_M_65_pathological.wav	Lnta.wav	50 kHz	25 kHz	Mono	No	65	M	2	1	0	1	1	5	232	Bilateral Reinke's oedema	80				Good	Good	Good
100	100_212_F_28_pathological.wav	Lppa.wav	50 kHz	25 kHz	Mono	No	28	F	1	2	1	1	1	6	212	Bilateral nodule	220				Poor	Fair	Fair
101	101_212_F_47_pathological.wav	Lrla.wav	50 kHz	25 kHz	Mono	No	47	F	1	1	0	1	1	4	212	Bilateral nodule	200				Good	Good	Good
102	102_1225_M_43_pathological.wav	Luocop3.wav	50 kHz	25 kHz	Mono	No	43	M	1	1	0	1	1	4	1225	Chronic hyperplastic laryngitis with leukoplakia	140				Good	Good	Good
103	103_232_F_59_pathological.wav	Mag.wav	50 kHz	25 kHz	Mono	No	59	F	2	0	3	1	1	7	232	Bilateral Reinke's oedema	260				Fair	Good	Good
104	104_232_F_54_pathological.wav	Magmv.wav	50 kHz	25 kHz	Mono	No	54	F	2	3	1	2	1	9	232	Bilateral Reinke's oedema	90				Good	Good	Good
105	105_12513_F_44_pathological.wav	Mbma.wav	50 kHz	25 kHz	Mono	No	44	F	1	2	1	2	1	7	12513	Peripheral paralysis: right recurrent laryngeal nerve	210				Good	Good	Good
106	106_232_F_33_pathological.wav	Mchv.wav	50 kHz	25 kHz	Mono	No	33	F	1	2	1	1	0	5	232	Bilateral Reinke's oedema	110				Good	Good	Good
107	107_12513_F_48_pathological.wav	Mcmfa.wav	50 kHz	25 kHz	Mono	No	48	F	1	2	1	1	1	6	12513	Peripheral paralysis: right recurrent laryngeal nerve	225				Fair	Good	Good
108	108_114_F_34_pathological.wav	Mcra.wav	50 kHz	25 kHz	Mono	No	34	F	1	0	2	0	2	5	114	Epidermoid cyst	195				Good	Good	Good
109	109_1252_F_48_pathological.wav	Meha.wav	50 kHz	25 kHz	Mono	No	48	F	2	2	1	2	2	9	1252	Upper motor neurone lesion	?				Good	Poor	Poor
110	110_1132_F_26_pathological.wav	Mgfa.wav	50 kHz	25 kHz	Mono	No	26	F	1	1	0	1	1	4	1132	Stria sulcus	200				Good	Good	Good
111	111_232_F_54_pathological.wav	Mgma.wav	50 kHz	25 kHz	Mono	No	54	F	1	2	1	2	0	6	232	Bilateral Reinke's oedema	130				Good	Good	Good
112	112_114_F_58_pathological.wav	Mhla.wav	50 kHz	25 kHz	Mono	No	58	F	2	2	1	2	2	9	114	Epidermoid cyst	210				Fair	Good	Good
113	113_114_F_14_pathological.wav	Mjhff.wav	50 kHz	25 kHz	Mono	No	14	F	1	0	2	0	1	4	114	Epidermoid cyst	203				Good	Good	Good
114	114_221_M_38_pathological.wav	Mlca.wav	50 kHz	25 kHz	Mono	No	38	M	1	1	0	1	1	4	221	Pedunculated polyp	155				Good	Good	Good
115	115_1252_F_61_pathological.wav	Mmma.wav	50 kHz	25 kHz	Mono	No	61	F	1	1	0	1	1	4	1252	Upper motor neurone lesion	?				Good	Poor	Poor
116	116_1225_M_60_pathological.wav	Mmo80399.wav	50 kHz	25 kHz	Mono	No	60	M	1	1	0	1	2	5	1225	Chronic hyperplastic laryngitis with leukoplakia	203				Good	Good	Good
117	117_212_F_23_pathological.wav	Mmv.wav	50 kHz	25 kHz	Mono	No	23	F	1	1	0	1	1	4	212	Bilateral nodule	215				Good	Good	Good
118	118_1252_F_54_pathological.wav	Mpda.nsp.wav	50 kHz	25 kHz	Mono	No	54	F	2	2	3	2	3	12	1252	Upper motor neurone lesion	285				Good	Good	Good
119	119_114_F_20_pathological.wav	Mrca.wav	50 kHz	25 kHz	Mono	No	20	F	2	2	1	3	2	10	114	Epidermoid cyst	?				Good	Poor	Poor
120	120_221_F_51_pathological.wav	Mtfa2.wav	50 kHz	25 kHz	Mono	No	51	F	1	2	1	2	0	6	221	Pedunculated polyp	180				Fair	Fair	Fair	Excerpt from Mtfa.wav, removing the final click
121	121_212_F_27_pathological.wav	Mvd18109.wav	50 kHz	25 kHz	Mono	No	27	F	1	1	0	2	0	4	212	Bilateral nodule	210				Good	Good	Good
122	122_1253_M_74_pathological.wav	Naoa.wav	50 kHz	25 kHz	Mono	No	74	M	1	1	1	1	0	4	1253	Extrapyramidal disorders	140				Good	Good	Good
123	123_212_F_38_pathological.wav	Nmma.wav	50 kHz	25 kHz	Mono	No	38	F	1	1	1	0	2	5	212	Bilateral nodule	170				Good	Good	Good
124	124_212_F_23_pathological.wav	Nod.wav	50 kHz	25 kHz	Mono	No	23	F	2	2	2	0	2	8	212	Bilateral nodule	175				Good	Fair	Good
125	125_212_F_21_pathological.wav	Nod1.wav	50 kHz	25 kHz	Mono	No	21	F	1	1	1	1	1	5	212	Bilateral nodule	230				Good	Good	Good
126	126_212_F_18_pathological.wav	Nod10.wav	50 kHz	25 kHz	Mono	No	18	F	1	1	1	1	1	5	212	Bilateral nodule	195				Good	Good	Good
127	127_212_F_20_pathological.wav	Nod11.wav	50 kHz	25 kHz	Mono	No	20	F	1	2	1	1	2	7	212	Bilateral nodule	235				Good	Good	Good
128	128_212_F_20_pathological.wav	Nod12.wav	50 kHz	25 kHz	Mono	No	20	F	2	2	1	1	2	8	212	Bilateral nodule	200				Fair	Good	Good
129	129_212_F_22_pathological.wav	Nod13.wav	50 kHz	25 kHz	Mono	No	22	F	2	2	1	1	2	8	212	Bilateral nodule	205				Fair	Fair	Fair
130	130_212_F_33_pathological.wav	Nod14.wav	50 kHz	25 kHz	Mono	No	33	F	1	1	1	1	1	5	212	Bilateral nodule	145				Good	Good	Good
131	131_212_F_23_pathological.wav	Nod2.wav	50 kHz	25 kHz	Mono	No	23	F	2	2	2	1	2	9	212	Bilateral nodule	210				Good	Good	Good
132	132_212_F_33_pathological.wav	Nod2b.wav	50 kHz	25 kHz	Mono	No	33	F	1	2	1	1	1	6	212	Bilateral nodule	160				Good	Good	Good
133	133_212_F_12_pathological.wav	Nod3b.wav	50 kHz	25 kHz	Mono	No	12	F	1	1	1	1	1	5	212	Bilateral nodule	215				Good	Good	Good
134	134_212_F_48_pathological.wav	Nod4.wav	50 kHz	25 kHz	Mono	No	48	F	2	1	1	2	1	7	212	Bilateral nodule	280				Fair	Good	Good
135	135_212_F_38_pathological.wav	Nod5.wav	50 kHz	25 kHz	Mono	No	38	F	1	1	1	1	2	6	212	Bilateral nodule	201				Fair	Fair	Fair
136	136_212_F_17_pathological.wav	Nod6.wav	50 kHz	25 kHz	Mono	No	17	F	2	2	1	2	1	8	212	Bilateral nodule	225				Good	Good	Good
137	137_212_F_31_pathological.wav	Nod7.wav	50 kHz	25 kHz	Mono	No	31	F	1	1	0	1	1	4	212	Bilateral nodule	260				Good	Good	Good
138	138_212_F_25_pathological.wav	Nod8.wav	50 kHz	25 kHz	Mono	No	25	F	1	2	1	1	1	6	212	Bilateral nodule	201				Fair	Good	Good
139	139_212_F_28_pathological.wav	Nodb.wav	50 kHz	25 kHz	Mono	No	28	F	2	2	2	1	2	9	212	Bilateral nodule	180				Good	Good	Good
140	140_1132_F_32_pathological.wav	Orensepr.wav	50 kHz	25 kHz	Mono	No	32	F	0	0	1	0	0	1	1132	Stria sulcus	225				Poor	Good	Good
141	141_12514_F_60_pathological.wav	Par.wav	50 kHz	25 kHz	Mono	No	60	F	2	1	2	0	2	7	12514	Peripheral paralysis: left recurrent laryngeal nerve	205				Poor	Good	Good
142	142_12513_F_51_pathological.wav	Parcvd.wav	50 kHz	25 kHz	Mono	No	51	F	2	1	3	1	2	9	12513	Peripheral paralysis: right recurrent laryngeal nerve	280				Good	Good	Good
143	143_114_F_29_pathological.wav	Pgda.wav	50 kHz	25 kHz	Mono	No	29	F	2	1	0	1	1	5	114	Epidermoid cyst	175				Good	Good	Good
144	144_221_M_28_pathological.wav	Pol.wav	50 kHz	25 kHz	Mono	No	28	M	0	0	1	0	1	2	221	Pedunculated polyp	135				Good	Good	Good
145	145_221_M_33_pathological.wav	Pol2.wav	50 kHz	25 kHz	Mono	No	33	M	0	0	1	0	1	2	221	Pedunculated polyp	110				Good	Good	Good
146	146_221_F_36_pathological.wav	Pol3.wav	50 kHz	25 kHz	Mono	No	36	F	1	1	1	1	2	6	221	Pedunculated polyp	220				Poor	Good	Good
147	147_221_M_44_pathological.wav	Polipo.wav	50 kHz	25 kHz	Mono	No	44	M	1	2	1	2	1	7	221	Pedunculated polyp	140				Good	Fair	Good
148	148_221_M_34_pathological.wav	Polipo10.wav	50 kHz	25 kHz	Mono	No	34	M	1	2	2	1	2	8	221	Pedunculated polyp	190				Good	Good	Good
149	149_221_F_47_pathological.wav	Polipo11.wav	50 kHz	25 kHz	Mono	No	47	F	0	0	1	0	1	2	221	Pedunculated polyp	165				Good	Good	Good
150	150_221_M_19_pathological.wav	Polipo12.wav	50 kHz	25 kHz	Mono	No	19	M	1	1	1	0	1	4	221	Pedunculated polyp	95				Good	Good	Good
151	151_221_M_51_pathological.wav	Polipo13.wav	50 kHz	25 kHz	Mono	No	51	M	1	1	1	0	1	4	221	Pedunculated polyp	123				Good	Good	Good
152	152_221_F_40_pathological.wav	Polipo17.wav	50 kHz	25 kHz	Mono	No	40	F	1	2	1	1	2	7	221	Pedunculated polyp	140				Good	Good	Good
153	153_221_F_33_pathological.wav	Polipo2.wav	50 kHz	25 kHz	Mono	No	33	F	1	1	1	1	1	5	221	Pedunculated polyp	220				Good	Good	Good
154	154_221_F_48_pathological.wav	Polipo3.wav	50 kHz	25 kHz	Mono	No	48	F	2	2	2	1	2	9	221	Pedunculated polyp	255				Good	Good	Good
155	155_221_F_25_pathological.wav	Polipo4.wav	50 kHz	25 kHz	Mono	No	25	F	1	1	1	1	2	6	221	Pedunculated polyp	205				Good	Good	Good
156	156_221_F_32_pathological.wav	Polipo5.wav	50 kHz	25 kHz	Mono	No	32	F	1	1	1	1	0	4	221	Pedunculated polyp	230				Good	Good	Good
157	157_221_F_42_pathological.wav	Polipo7.wav	50 kHz	25 kHz	Mono	No	42	F	2	2	2	1	2	9	221	Pedunculated polyp	190				Fair	Good	Good
158	158_221_M_37_pathological.wav	Polipo9.wav	50 kHz	25 kHz	Mono	No	37	M	1	1	1	0	1	4	221	Pedunculated polyp	195				Poor	Good	Good
159	159_12513_M_40_pathological.wav	Pqparcvd.wav	50 kHz	25 kHz	Mono	No	40	M	1	1	2	2	1	7	12513	Peripheral paralysis: right recurrent laryngeal nerve	270				Good	Good	Good
160	160_1132_F_28_pathological.wav	Pqs1a.wav	50 kHz	25 kHz	Mono	No	28	F	1	1	2	1	1	6	1132	Stria sulcus	265				Good	Good	Good
161	161_1132_F_43_pathological.wav	Pqsucvd.wav	50 kHz	25 kHz	Mono	No	43	F	2	1	2	2	1	8	1132	Stria sulcus	260				Good	Good	Good
162	162_1132_F_49_pathological.wav	Pqsulc.wav	50 kHz	25 kHz	Mono	No	49	F	2	1	2	2	2	9	1132	Stria sulcus	255				Good	Good	Good
163	163_1132_M_21_pathological.wav	Pqsulcn.wav	50 kHz	25 kHz	Mono	No	21	M	2	1	2	1	1	7	1132	Stria sulcus	190				Good	Good	Good
164	164_1225_F_59_pathological.wav	Qmda.wav	50 kHz	25 kHz	Mono	No	59	F	2	2	1	2	1	8	1225	Chronic hyperplastic laryngitis with leukoplakia	190				Fair	Fair	Good
165	165_114_F_16_pathological.wav	Qui2.wav	50 kHz	25 kHz	Mono	No	16	F	1	1	2	1	1	6	114	Epidermoid cyst	252				Good	Good	Good
166	166_114_F_36_pathological.wav	Quissubm.wav	50 kHz	25 kHz	Mono	No	36	F	2	2	2	2	2	10	114	Epidermoid cyst	210				Poor	Good	Good
167	167_114_F_32_pathological.wav	Quiste.wav	50 kHz	25 kHz	Mono	No	32	F	1	1	1	0	1	4	114	Epidermoid cyst	210				Fair	Good	Good
168	168_114_F_24_pathological.wav	Quiste2.wav	50 kHz	25 kHz	Mono	No	24	F	1	0	1	0	1	3	114	Epidermoid cyst	182				Good	Good	Good
169	169_114_F_26_pathological.wav	Rbga.wav	50 kHz	25 kHz	Mono	No	26	F	1	1	1	1	1	5	114	Epidermoid cyst	190				Good	Good	Good
170	170_114_F_32_pathological.wav	Rcha.wav	50 kHz	25 kHz	Mono	No	32	F	2	2	1	1	2	8	114	Epidermoid cyst	210				Fair	Good	Good
171	171_3121_F_27_pathological.wav	Remb.wav	50 kHz	25 kHz	Mono	No	27	F	2	1	2	2	1	8	3121	Incomplete closure	300				Good	Good	Good
172	172_1132_F_26_pathological.wav	Rjp58280.wav	50 kHz	25 kHz	Mono	No	26	F	1	2	1	1	2	7	1132	Stria sulcus	140				Good	Good	Good
173	173_12513_F_35_pathological.wav	Rmha.wav	50 kHz	25 kHz	Mono	No	35	F	2	2	0	1	1	6	12513	Peripheral paralysis: right recurrent laryngeal nerve	200				Good	Good	Good
174	174_1252_F_18_pathological.wav	Rpjbis.wav	50 kHz	25 kHz	Mono	No	18	F	2	2	2	3	2	11	1252	Upper motor neurone lesion	?				Good	Poor	Poor
175	175_221_F_31_pathological.wav	Sbea.wav	50 kHz	25 kHz	Mono	No	31	F	1	2	1	1	1	6	221	Pedunculated polyp	220				Fair	Good	Good
176	176_232_F_39_pathological.wav	Sgma.wav	50 kHz	25 kHz	Mono	No	39	F	1	1	1	0	1	4	232	Bilateral Reinke's oedema	145				Good	Good	Good
177	177_1132_F_16_pathological.wav	Sinsu.wav	50 kHz	25 kHz	Mono	No	16	F	2	1	2	1	1	7	1132	Stria sulcus	230				Good	Good	Good
178	178_221_M_46_pathological.wav	Sppv.wav	50 kHz	25 kHz	Mono	No	46	M	1	2	2	0	0	5	221	Pedunculated polyp	120				Fair	Good	Good
179	179_212_F_23_pathological.wav	Ssc.wav	50 kHz	25 kHz	Mono	No	23	F	2	2	1	1	2	8	212	Bilateral nodule	175				Fair	Good	Good
180	180_232_M_59_pathological.wav	Ssia.wav	50 kHz	25 kHz	Mono	No	59	M	1	2	1	1	0	5	232	Bilateral Reinke's oedema	100				Poor	Fair	Fair
181	181_114_F_22_pathological.wav	Stpa.wav	50 kHz	25 kHz	Mono	No	22	F	2	2	2	1	1	8	114	Epidermoid cyst	190				Fair	Good	Good
182	182_1132_F_22_pathological.wav	Subi.wav	50 kHz	25 kHz	Mono	No	22	F	1	2	1	1	1	6	1132	Stria sulcus	235				Good	Good	Good
183	183_1132_F_43_pathological.wav	Sucvd.wav	50 kHz	25 kHz	Mono	No	43	F	2	2	2	2	2	10	1132	Stria sulcus	260				Good	Good	Good
184	184_1132_M_57_pathological.wav	Sul3.wav	50 kHz	25 kHz	Mono	No	57	M	1	1	1	0	1	4	1132	Stria sulcus	200				Fair	Good	Good
185	185_1132_F_38_pathological.wav	Sulc.wav	50 kHz	25 kHz	Mono	No	38	F	1	2	2	1	1	7	1132	Stria sulcus	265				Fair	Fair	Fair
186	186_1132_M_48_pathological.wav	Sulc1.wav	50 kHz	25 kHz	Mono	No	48	M	1	1	2	0	1	5	1132	Stria sulcus	153				Good	Good	Good
187	187_1132_M_31_pathological.wav	Sulc2.wav	50 kHz	25 kHz	Mono	No	31	M	1	1	2	1	1	6	1132	Stria sulcus	180				Good	Good	Good
188	188_1132_F_9_pathological.wav	Sulc4.wav	50 kHz	25 kHz	Mono	No	9	F	1	2	1	1	1	6	1132	Stria sulcus	225				Good	Good	Good
189	189_1132_F_59_pathological.wav	Sulc5.wav	50 kHz	25 kHz	Mono	No	59	F	1	2	2	1	1	7	1132	Stria sulcus	275				Good	Good	Good
190	190_1132_F_42_pathological.wav	Sulc6.wav	50 kHz	25 kHz	Mono	No	42	F	2	2	1	2	1	8	1132	Stria sulcus	100				Good	Good	Good
191	191_1132_M_31_pathological.wav	Sulcus.wav	50 kHz	25 kHz	Mono	No	31	M	1	0	1	1	1	4	1132	Stria sulcus	135				Good	Good	Good
192	192_232_F_38_pathological.wav	Taca.wav	50 kHz	25 kHz	Mono	No	38	F	1	1	0	1	1	4	232	Bilateral Reinke's oedema	163				Good	Good	Good
193	193_1224_M_60_pathological.wav	Tcga.wav	50 kHz	25 kHz	Mono	No	60	M	2	2	1	1	2	8	1224	Chronic hyperplastic laryngitis	145				Good	Good	Good
194	194_1224_M_51_pathological.wav	Tgm.wav	50 kHz	25 kHz	Mono	No	51	M	1	1	0	0	1	3	1224	Chronic hyperplastic laryngitis	137				Good	Good	Good
195	195_221_M_38_pathological.wav	Thva.wav	50 kHz	25 kHz	Mono	No	38	M	1	2	1	0	2	6	221	Pedunculated polyp	130				Good	Good	Good
196	196_114_F_39_pathological.wav	Tma.wav	50 kHz	25 kHz	Mono	No	39	F	1	1	1	0	1	4	114	Epidermoid cyst	190				Good	Good	Good
197	197_1224_M_63_pathological.wav	Tmba.wav	50 kHz	25 kHz	Mono	No	63	M	1	2	2	3	2	10	1224	Chronic hyperplastic laryngitis	165				Good	Good	Good
198	198_114_F_35_pathological.wav	Trvff.wav	50 kHz	25 kHz	Mono	No	35	F	2	1	2	0	2	7	114	Epidermoid cyst	210				Fair	Good	Good
199	199_212_F_35_pathological.wav	Tvcv.wav	50 kHz	25 kHz	Mono	No	35	F	2	1	2	0	1	6	212	Bilateral nodule	220				Good	Good	Good
200	200_1225_M_37_pathological.wav	Vab16472.wav	50 kHz	25 kHz	Mono	No	37	M	1	2	1	1	1	6	1225	Chronic hyperplastic laryngitis with leukoplakia	147				Good	Good	Good
201	201_212_F_30_pathological.wav	Yfea.wav	50 kHz	25 kHz	Mono	No	30	F	1	1	0	1	0	3	212	Bilateral nodule	182				Good	Good	Good

## Sheet: Pathology classification
Code	Pathology
0	Normal larynx. Non-pathological
1	Organic pathologies
1.1	Congenital
1.1.1	Laryngomalacia
1.1.2	Congenital synechia
1.1.3	Sulcus
1.1.3.1	Pocket sulcus
1.1.3.2	Stria sulcus
1.1.3.3	Mucosal bridge
1.1.4	Epidermoid cyst
1.2	Acquired
1.2.1	Traumatic
1.2.1.1	External trauma
1.2.1.2	Iatrogenic
1.2.1.2.1	On the vocal folds
1.2.1.2.2	On the arytenoids
1.2.2	Inflammatory
1.2.2.1	Traumatic laryngitis due to abuse (haemorrhage...)
1.2.2.2	Acute non-specific inflammatory laryngitis
1.2.2.3	Acute specific inflammatory laryngitis (TB, diphtheria...)
1.2.2.4	Chronic hyperplastic laryngitis
1.2.2.5	Chronic hyperplastic laryngitis with leukoplakia
1.2.2.6	Laryngitis due to gastro-oesophageal reflux
1.2.3	Neoplastic
1.2.3.1	Benign tumour
1.2.3.2	Malignant tumour
1.2.3.2.1	Carcinoma in situ / microinvasive carcinoma
1.2.3.2.2	Infiltrating carcinoma
1.2.4	Endocrine
1.2.5	Neurological
1.2.5.1	Peripheral paralysis
1.2.5.1.1	Vagus nerve
1.2.5.1.2	Superior laryngeal nerve
1.2.5.1.3	Right recurrent laryngeal nerve
1.2.5.1.4	Left recurrent laryngeal nerve
1.2.5.2	Upper motor neurone lesion
1.2.5.3	Extrapyramidal disorders
1.2.5.4	Cerebellar disorders
1.2.5.5	Lower motor neurone lesion
1.2.5.6	Generalised disorders
2	Associated minimal lesions
2.1	Nodule
2.1.1	Unilateral
2.1.2	Bilateral
2.2	Polyp
2.2.1	Pedunculated
2.2.2	Sessile
2.3	Reinke's oedema
2.3.1	Unilateral
2.3.2	Bilateral
2.4	Contact granuloma
2.5	Retention cyst
2.6	Pseudocyst
3	Functional
3.1	Habitual
3.1.1	Laryngeal hyperfunction
3.1.1.1	Isometric contraction
3.1.1.2	Medial band contraction (plica ventricularis)
3.1.1.3	Antero-posterior contraction
3.1.2	Laryngeal hypofunction
3.1.2.1	Incomplete closure
3.1.2.2	Presbyphonia
3.1.2.3	Vocal fold atrophy
3.1.3	Mutational disorder
3.2	Psychogenic
3.2.1	Psychogenic dysphonia (conversion)
3.2.2	Paradoxical vocal fold movement
3.2.3	Other
